# Supplementary material for: Investigating Overlapping Genetic Factors and Novel Causal Genes in Autoimmune Diseases: A Transcriptome-Wide Association and Multiomics Study
Source: Int J Genomics. 2025 Jun 24;2025:9595651. doi: 10.1155/ijog/9595651 (PMC12213038; doi:10.1155/ijog/9595651)
Supplement: Supporting Information 1 — Table S1: Datasets used in this study. [file 9595651.f1.xlsx]

## Sheet: Sheet1
Supplementary Table 1 Datasets used in this study
Datasets	ID	Dataset Description
UKBB GWAS Imputed v3	20002_1464	Rheumatoid arthritis(n=4,017)
UKBB GWAS Imputed v3	20002_1381	Systemic lupus erythematosus(n=415)
UKBB GWAS Imputed v3	20002_1377	Polymyalgia rheumatica(n=753)
UKBB GWAS Imputed v3	20002_1382	Sjogren's syndrome(n=338)
UKBB GWAS Imputed v3	20002_1313	Ankylosing spondylitis(n=1,038）
UKBB GWAS Imputed v3	20002_1384	Systemic sclerosis(n=121)
UKBB GWAS Imputed v3	20002_1372	Vasculitis(n=156)
Finngen GWAS summary data_R10	M13_RHEUMA	Rheumatoid arthritis(n=13,621)
Finngen GWAS summary data_R10	SLE_OTH	systemic lupus erythematosus(n=245)
Finngen GWAS summary data_R10	M13_POLYMYALGIA	Polymyalgia rheumatica (n=3,871)
Finngen GWAS summary data_R10	M13_SJOGREN	Sjogren's syndrome(n=2,735)
Finngen GWAS summary data_R10	M13_ANKYLOSPON	Ankylosing spondylitis ( n=3,162)
eQTLGen Consortium	eQTLGen phase I	Cis-eQTLs(n=31,684)
Brisbane Systems Genetics Study and Lothian Birth Cohorts	cis-mQTL meta-data	Only the DNA methylation probes withat least a cis-mQTL at P < 5e-8 and SNPs within 2Mb distance from probe.(n=1,980).
GEO database	GSE226147	Dataset includes platelet transcriptomic data from the peripheral blood of 51 SLE patients and 18 healthy controls.
	GSE148601	Dataset contains mRNA expression profiles of major peripheral blood cell subsets from 127 SLE patients and 99 healthy controls. Of the SLE patients, 22.8% (29/127) were untreated, and only these individuals were included in the analysis.
	GSE173670	Dataset contains monocyte transcriptomes from 12 primary SS patients and 11 controls, with 58% (7/12) untreated.
	GSE117769	Dataset contains white blood cell expression data from 50 RA patients and 50 matched controls; 14% (7/50) were treatment-naïve, and only these were included in the analysis.
