# Supplementary material for: Investigating Overlapping Genetic Factors and Novel Causal Genes in Autoimmune Diseases: A Transcriptome-Wide Association and Multiomics Study
Source: Int J Genomics. 2025 Jun 24;2025:9595651. doi: 10.1155/ijog/9595651 (PMC12213038; doi:10.1155/ijog/9595651)
Supplement: Supporting Information 2 — Table S2: Transcriptome-wide association studies (TWAS) and colocalization analysis of autoimmune diseases (FDR < 0.05). [file 9595651.f2.xlsx]

## Sheet: Sheet1
Supplementary Table 2 Transcriptome-wide association studies (TWAS) and colocalization analysis of Autoimmune diseases (FDR < 0.05)
	PANEL	ID	GENE	CHR	P0	P1	HSQ	BEST.GWAS.ID	BEST.GWAS.Z	EQTL.ID	EQTL.R2	EQTL.Z	EQTL.GWAS.Z	NSNP	NWGT	MODEL	MODELCV.R2	MODELCV.PV	TWAS.Z	TWAS.P	fdr	PP.H3.abf	PP.H4.abf
AS	YFS.BLOOD	CD164	ENSG00000135535.15	6	109687717	109703762	0.02591	rs1111866	4.89	rs11759269	0.0107	-5.71	-3.98584	382	382	blup	0.021	1.9e-07	4.31093	1.63e-05	0.0190791	0.00611863	0.00221033
	YFS.BLOOD	GTF2H4	ENSG00000213780.10	6	30875961	30881883	0.0255	rs4959053	11.29	rs1265096	0.00281	-3.59	-0.39524	91	30	enet	0.016	3.3e-06	4.0332	5.5e-05	0.0429183	0.00111003	0.888718
	YFS.BLOOD	VARS2	ENSG00000137411.16	6	30876019	30894236	0.6355	rs4959053	11.29	rs2523578	0.079721	-10.13	-4.15001	91	65	enet	0.2	5.4e-65	5.4883	4.06e-08	6.34e-05	1	1.0183e-94
	YFS.BLOOD	HCP5	ENSG00000206337.10	6	31368479	31445283	0.0468	rs4959053	11.29	rs652888	0.010769	-4.76	2.07855	254	14	enet	0.019	3.8e-07	-10.494	9.2e-26	4.31e-22	1	8.75113e-16
	YFS.BLOOD	ATP6V1G2	ENSG00000213760.10	6	31512239	31516204	0.1558	rs4959053	11.29	rs2857605	0.124596	-12.65	-3.32259	259	51	enet	0.17	4.2e-52	4.1739	2.99e-05	0.0279984	1	4.619e-57
	YFS.BLOOD	LST1	ENSG00000204482.10	6	31553901	31556686	0.4286	rs4959053	11.29	rs2256974	0.228834	-17.05	7.14703	279	30	enet	0.31	5.5e-102	-7.1402	9.32e-13	2.18e-09	1	2.18614e-81
RA	YFS.BLOOD	TCP11L2	ENSG00000166046.10	12	106695707	106740793	0.2409	rs10467029	4.08	rs2252929	0.179	15.14	-3.19593	524	26	enet	0.21	2.8e-66	-3.6625	0.00025	0.0325139	0.00370689	0.0058712
	YFS.BLOOD	MAPK3	ENSG00000102882.11	16	30125426	30134827	0.3758	rs7201780	-3.83	rs7201780	0.288	19.13	-3.82711	214	30	enet	0.33	4.7e-113	-3.67035	0.000242	0.0323727	0.00971428	0.0685364
	YFS.BLOOD	REL	ENSG00000162924.13	2	61108656	61150645	0.01658	rs7600065	4.07	rs13034020	0.00959	4.88	3.85239	374	11	enet	0.01	0.00021	4.02479	5.7e-05	0.0088958	0.000663829	0.00226921
	YFS.BLOOD	ZNRD1	ENSG00000066379.14	6	30026676	30032686	0.6443	rs1736921	-3.18	rs7772638	0.029912	6.66	1.8807	38	28	enet	0.11	9.9e-34	3.7352	0.000188	0.0258887	1	2.59334e-33
	YFS.BLOOD	FLOT1	ENSG00000137312.14	6	30695486	30710510	0.1052	rs1265096	6.12	rs3130557	0.037028	7.09	3.4275	74	24	enet	0.054	4.1e-17	6.9646	3.29e-12	1.71e-09	1	5.79055e-98
	YFS.BLOOD	IER3	ENSG00000137331.11	6	30710976	30712331	0.2139	rs1265096	6.12	rs3130557	0.054216	8.5	3.4275	75	23	enet	0.1	3.4e-32	6.9861	2.83e-12	1.66e-09	1	4.78734e-119
	YFS.BLOOD	GTF2H4	ENSG00000213780.10	6	30875961	30881883	0.0255	rs1265096	6.12	rs1265096	0.00281	-3.59	6.1218	91	30	enet	0.016	3.3e-06	-6.6714	2.53e-11	1.18e-08	0.00115311	0.885813
	YFS.BLOOD	HCP5	ENSG00000206337.10	6	31368479	31445283	0.0468	rs2072632	10.6	rs652888	0.010769	-4.76	-1.0051	254	14	enet	0.019	3.8e-07	-4.9088	9.16e-07	0.000225722	1	3.10475e-11
	YFS.BLOOD	MICA	ENSG00000204520.12	6	31371356	31383092	0.403	rs2075800	10.37	rs2523691	0.062107	-9.05	-4.9673	224	43	enet	0.17	4.8e-53	3.7821	0.000155	0.0219912	1	8.48305e-158
	YFS.BLOOD	ATP6V1G2	ENSG00000213760.10	6	31512239	31516204	0.1558	rs2072632	10.6	rs2857605	0.124596	-12.65	-2.4219	259	51	enet	0.17	4.2e-52	4.1724	3.01e-05	0.00503315	0.999925	7.49184e-05
	YFS.BLOOD	TNF	ENSG00000232810.3	6	31543344	31546113	0.1014	rs2071295	11.77	rs2844484	0.092679	10.88	-4.433	270	5	lasso	0.095	2.7e-29	-4.5183	6.23e-06	0.00126821	1	3.05721e-55
	YFS.BLOOD	LST1	ENSG00000204482.10	6	31553901	31556686	0.4286	rs2071295	11.77	rs2256974	0.228834	-17.05	6.739	279	30	enet	0.31	5.5e-102	-8.1823	2.78e-16	2.6e-13	1	1.3603e-87
	YFS.BLOOD	NCR3	ENSG00000204475.9	6	31556672	31560762	0.1962	rs2071295	11.77	rs986475	0.037755	8.4	-0.0577	281	18	enet	0.11	2e-35	-4.6498	3.32e-06	0.000740202	1	6.62055e-159
	YFS.BLOOD	AIF1	ENSG00000204472.12	6	31582961	31584798	0.0903	rs2071293	11.84	rs707939	0.038398	7.58	9.8674	271	271	bslmm	0.046	1e-14	5.0764	3.85e-07	0.000106034	1	2.22562e-57
	YFS.BLOOD	CSNK2B	ENSG00000204435.13	6	31633013	31638120	0.1708	rs2071293	11.84	rs707939	0.162997	-14.52	9.8674	222	1	top1	0.16	6.4e-51	-9.8674	5.77e-23	6.75e-20	1	1.12677e-30
	YFS.BLOOD	DDAH2	ENSG00000213722.8	6	31694815	31698394	0.2034	rs2071293	11.84	rs9267576	0.07566	10.79	-5.4832	222	222	bslmm	0.13	1.1e-40	-6.4143	1.42e-10	5.54e-08	1	7.38843e-115
	YFS.BLOOD	HSPA1L	ENSG00000204390.9	6	31777396	31783437	0.0281	rs2071293	11.84	rs2075799	-0.000119	-3.98	-1.3786	219	219	bslmm	0.015	5.8e-06	13.6903	1.16e-42	2.72e-39	1	3.54624e-29
	YFS.BLOOD	HSPA1B	ENSG00000204388.6	6	31795512	31798031	0.4333	rs2071293	11.84	rs1144708	0.137542	-13.68	1.528	219	62	enet	0.3	2.1e-99	4.5315	5.86e-06	0.00124712	1	2.94328e-58
	YFS.BLOOD	EHMT2	ENSG00000204371.11	6	31847536	31865464	0.0456	rs2071293	11.84	rs3869145	0.029651	6.45	-1.6845	205	7	lasso	0.035	1.2e-11	-4.0606	4.89e-05	0.00789482	0.998677	0.00131542
	YFS.BLOOD	SKIV2L	ENSG00000204351.11	6	31926857	31937532	0.0998	rs2071293	11.84	rs391165	0.122253	12.56	-7.3849	201	7	lasso	0.13	2.4e-41	-4.9586	7.1e-07	0.000184679	1	3.40843e-257
	YFS.BLOOD	DOM3Z	ENSG00000225682.6	6	31937587	31940069	0.2732	rs2071293	11.84	rs4151669	0.121826	-12.54	3.3554	201	37	enet	0.14	2.3e-42	-3.8615	0.000113	0.0170666	N/A	N/A
	YFS.BLOOD	HLA-DRA	ENSG00000204287.13	6	32407619	32412823	0.3934	rs660895	22.95	rs9271775	0.186678	15.4	-9.2352	209	17	lasso	0.26	1.1e-84	-10.4199	2.01e-25	3.14e-22	1	6.82163e-10
	YFS.BLOOD	HLA-DRB5	ENSG00000198502.5	6	32485120	32498064	0.6479	rs660895	22.95	rs9271055	0.56744	26.78	-8.1046	239	239	bslmm	0.61	4.3e-259	-7.9898	1.35e-15	1.05e-12	0.999994	5.56435e-06
	YFS.BLOOD	HLA-DRB1	ENSG00000196126.11	6	32546546	32557625	0.7554	rs660895	22.95	rs9270856	0.701464	29.76	-3.3429	225	225	blup	0.71	0	-3.8484	0.000119	0.0174112	1	2.90017e-89
	YFS.BLOOD	HLA-DQA1	ENSG00000196735.11	6	32595956	32614839	0.8402	rs660895	22.95	rs9273012	0.430177	-23.32	-3.3932	200	83	enet	0.66	3.3e-301	14.0278	1.05e-44	4.92e-41	1	6.53273e-86
	YFS.BLOOD	HLA-DQB1	ENSG00000179344.16	6	32627244	32636160	0.7519	rs660895	22.95	rs1063355	0.683733	-29.39	-8.2831	207	207	blup	0.7	0	6.2674	3.67e-10	1.23e-07	1	3.95508e-86
	YFS.BLOOD	TAP2	ENSG00000204267.13	6	32781544	32806599	0.4898	rs660895	22.95	rs4148876	0.23629	-17.28	5.1351	247	44	enet	0.38	4.8e-135	-7.043	1.88e-12	1.26e-09	1	1.38629e-179
	YFS.BLOOD	PSMB8	ENSG00000204264.8	6	32808494	32812480	0.0542	rs660895	22.95	rs9276810	0.007643	-5.61	5.0121	247	247	bslmm	0.034	2e-11	-4.2327	2.31e-05	0.00415978	1	4.91873e-90
	YFS.BLOOD	HLA-DMB	ENSG00000242574.8	6	32902406	32908847	0.0287	rs660895	22.95	rs3135029	0.009655	-4.61	-4.0976	256	256	bslmm	0.018	7.4e-07	4.3474	1.38e-05	0.00258446	1	5.30795e-33
	YFS.BLOOD	HLA-DOA	ENSG00000204252.13	6	32971955	32977389	0.1487	rs660895	22.95	rs369150	0.104291	-11.61	2.5573	266	5	lasso	0.12	1.5e-37	-4.1907	2.78e-05	0.00482073	1	8.79707e-80
	YFS.BLOOD	HLA-DPB1	ENSG00000223865.10	6	33043703	33054978	0.6129	rs660895	22.95	rs429916	0.231174	17.1	-4.67	301	90	enet	0.38	6.9e-135	-4.6957	2.66e-06	0.000622706	1	1.04639e-41
	YFS.BLOOD	VPS52	ENSG00000223501.8	6	33218049	33239824	0.0114	rs2228396	11.43	rs9296095	0.005466	3.85	-1.1451	432	4	lasso	0.0087	0.00054	-4.4709	7.79e-06	0.0015197	1	1.52346e-09
	YFS.BLOOD	B3GALT4	ENSG00000235863.3	6	33244917	33252609	0.6029	rs2228396	11.43	rs1061801	0.217266	16.61	5.6817	443	83	enet	0.28	1.3e-91	5.3934	6.91e-08	2.02e-05	3.37882e-06	0.000275086
	YFS.BLOOD	TAPBP	ENSG00000231925.11	6	33267471	33282164	0.1517	rs2228396	11.43	rs1061783	0.114109	-12.46	-6.2388	470	12	enet	0.12	2e-36	6.4936	8.38e-11	3.57e-08	1	9.30993e-46
	YFS.BLOOD	ZBTB22	ENSG00000236104.2	6	33282183	33285719	0.0604	rs2228396	11.43	rs3106189	0.036551	-7.09	-6.3235	462	1	top1	0.037	4.4e-12	6.3235	2.56e-10	9.22e-08	1	1.97366e-52
	YFS.BLOOD	CUTA	ENSG00000112514.15	6	33384219	33386094	0.0696	rs35776718	6.81	rs7752202	0.038169	-7.08	6.0697	439	439	bslmm	0.043	4.5e-14	-6.1791	6.45e-10	2.01e-07	1	6.67502e-74
SLE	YFS.BLOOD	BTN3A2	ENSG00000186470.13	6	26365387	26378546	0.42	rs10484435	5.61	rs9366653	0.292826	-19.24	4.91852	525	42	enet	0.37	2.2e-127	-4.1489	3.34e-05	0.0130316	0.0978872	0.0171481
	YFS.BLOOD	ZSCAN16	ENSG00000196812.4	6	28092338	28097860	0.0135	rs13213152	6.38	rs853685	0.005153	4.29	4.98093	417	417	blup	0.014	1.4e-05	5.0976	3.44e-07	0.000268435	0.277948	0.288173
	YFS.BLOOD	ZKSCAN4	ENSG00000187626.8	6	28212401	28227011	0.0307	rs13213152	6.38	rs735765	0.004702	4.35	5.6026	387	20	enet	0.018	1.1e-06	6.2202	4.97e-10	1.16e-06	0.302515	0.240169
	YFS.BLOOD	PGBD1	ENSG00000137338.5	6	28249314	28270326	0.0159	rs13213152	6.38	rs201004	0.023528	5.63	5.4943	372	1	top1	0.024	2.6e-08	5.4943	3.92e-08	6.12e-05	0.394015	0.00797174
	YFS.BLOOD	FLOT1	ENSG00000137312.14	6	30695486	30710510	0.1052	rs3130557	8.74	rs3130557	0.037028	7.09	8.74123	74	24	enet	0.054	4.1e-17	6.3121	2.75e-10	1.16e-06	0.0511855	0.948811
	YFS.BLOOD	IER3	ENSG00000137331.11	6	30710976	30712331	0.2139	rs3130557	8.74	rs3130557	0.054216	8.5	8.74123	75	23	enet	0.1	3.4e-32	5.2645	1.41e-07	0.000132032	0.105013	0.894984
	YFS.BLOOD	VARS2	ENSG00000137411.16	6	30876019	30894236	0.6355	rs3130557	8.74	rs2523578	0.079721	-10.13	6.36967	91	65	enet	0.2	5.4e-65	-4.6977	2.63e-06	0.00136818	0.987342	0.0126486
	YFS.BLOOD	HLA-B	ENSG00000234745.10	6	31321649	31324965	0.2758	rs3101018	8.82	rs2523580	0.083466	-11.36	-4.77854	201	8	lasso	0.14	2.6e-43	4.0077	6.13e-05	0.0205005	0.999984	1.87971e-07
	YFS.BLOOD	HCP5	ENSG00000206337.10	6	31368479	31445283	0.0468	rs497309	9.06	rs652888	0.010769	-4.76	5.09148	254	14	enet	0.019	3.8e-07	-4.8599	1.17e-06	0.000782563	0.0833479	0.916652
	YFS.BLOOD	HSPA1L	ENSG00000204390.9	6	31777396	31783437	0.0281	rs497309	9.06	rs2075799	-0.000119	-3.98	-1.36824	219	219	bslmm	0.015	5.8e-06	3.8249	0.000131	0.0408895	0.934678	0.000980006
	YFS.BLOOD	SKIV2L	ENSG00000204351.11	6	31926857	31937532	0.0998	rs497309	9.06	rs391165	0.122253	12.56	-2.09485	201	7	lasso	0.13	2.4e-41	-4.1516	3.3e-05	0.0130316	0.999994	7.15399e-08
	YFS.BLOOD	STK19	ENSG00000204344.14	6	31938868	31950598	0.1196	rs497309	9.06	rs17207986	0.013941	5.83	0.9635	201	201	bslmm	0.04	4e-13	-4.0446	5.24e-05	0.0188721	0.0013895	0.979098
	YFS.BLOOD	HLA-DRA	ENSG00000204287.13	6	32407619	32412823	0.3934	rs1270942	8.93	rs9271775	0.186678	15.4	1.47636	209	17	lasso	0.26	1.1e-84	4.77	1.84e-06	0.00107686	0.999795	2.27955e-05
	YFS.BLOOD	HLA-DQA1	ENSG00000196735.11	6	32595956	32614839	0.8402	rs2854275	7.91	rs9273012	0.430177	-23.32	5.36184	200	83	enet	0.66	3.3e-301	-4.2934	1.76e-05	0.00824032	0.99999	3.49429e-06
	YFS.BLOOD	HLA-DQA2	ENSG00000237541.3	6	32709119	32714992	0.0433	rs2854275	7.91	rs9273012	0.046442	7.76	5.36184	237	1	top1	0.046	5.9e-15	5.3618	8.24e-08	9.64e-05	0.999992	5.00927e-07
SS	YFS.BLOOD	ZSCAN16	ENSG00000196812.4	6	28092338	28097860	0.0135	rs13213152	5.24	rs853685	0.005153	4.29	3.5981	417	417	blup	0.014	1.4e-05	4.251	2.13e-05	0.0116697	1	6.87149e-10
	YFS.BLOOD	PGBD1	ENSG00000137338.5	6	28249314	28270326	0.0159	rs13213152	5.24	rs201004	0.023528	5.63	4.8609	372	1	top1	0.024	2.6e-08	4.8609	1.17e-06	0.000869295	1	2.08813e-15
	YFS.BLOOD	FLOT1	ENSG00000137312.14	6	30695486	30710510	0.1052	rs3130557	7.16	rs3130557	0.037028	7.09	7.1618	74	24	enet	0.054	4.1e-17	5.3636	8.16e-08	0.000178826	1	1.66877e-09
	YFS.BLOOD	IER3	ENSG00000137331.11	6	30710976	30712331	0.2139	rs3130557	7.16	rs3130557	0.054216	8.5	7.1618	75	23	enet	0.1	3.4e-32	5.1681	2.36e-07	0.00029914	1	6.67326e-10
	YFS.BLOOD	HCP5	ENSG00000206337.10	6	31368479	31445283	0.0468	rs1811197	8.03	rs652888	0.010769	-4.76	5.8407	254	14	enet	0.019	3.8e-07	-4.049	5.14e-05	0.0250318	0.169478	0.830522
	YFS.BLOOD	SKIV2L	ENSG00000204351.11	6	31926857	31937532	0.0998	rs3130923	7.32	rs391165	0.122253	12.56	-2.7433	201	7	lasso	0.13	2.4e-41	-4.2662	1.99e-05	0.0116697	1	4.18475e-75
	YFS.BLOOD	HLA-DRA	ENSG00000204287.13	6	32407619	32412823	0.3934	rs1270942	6.9	rs9271775	0.186678	15.4	2.6541	209	17	lasso	0.26	1.1e-84	5.1413	2.73e-07	0.00029914	1	2.00392e-10
	YFS.BLOOD	HLA-DQA1	ENSG00000196735.11	6	32595956	32614839	0.8402	rs9273012	6.09	rs9273012	0.430177	-23.32	6.0885	200	83	enet	0.66	3.3e-301	-4.8573	1.19e-06	0.000869295	1	1.83378e-38
	YFS.BLOOD	HLA-DQA2	ENSG00000237541.3	6	32709119	32714992	0.0433	rs9273012	6.09	rs9273012	0.046442	7.76	6.0885	237	1	top1	0.046	5.9e-15	6.0885	1.14e-09	5e-06	1	6.42038e-69
PMR	YFS.BLOOD	FLOT1	ENSG00000137312.14	6	30695486	30710510	0.1052	rs1265096	5.81	rs3130557	0.037028	7.09	1.4175	74	24	enet	0.054	4.1e-17	3.9294	8.52e-05	0.0332422	0.999967	8.95951e-07
	YFS.BLOOD	IER3	ENSG00000137331.11	6	30710976	30712331	0.2139	rs1265096	5.81	rs3130557	0.054216	8.5	1.4175	75	23	enet	0.1	3.4e-32	4.5278	5.96e-06	0.00253679	0.999967	9.45818e-07
	YFS.BLOOD	CSNK2B	ENSG00000204435.13	6	31633013	31638120	0.1708	rs7766862	6.95	rs707939	0.162997	-14.52	5.596	222	1	top1	0.16	6.4e-51	-5.596	2.19e-08	2.05e-05	1	4.30553e-22
	YFS.BLOOD	HSPA1L	ENSG00000204390.9	6	31777396	31783437	0.0281	rs7766862	6.95	rs2075799	-0.000119	-3.98	-2.0177	219	219	bslmm	0.015	5.8e-06	6.878	6.07e-12	9.47e-09	1	2.50388e-19
	YFS.BLOOD	HSPA1B	ENSG00000204388.6	6	31795512	31798031	0.4333	rs7766862	6.95	rs1144708	0.137542	-13.68	-1.4594	219	62	enet	0.3	2.1e-99	5.124	2.99e-07	0.000155546	1	1.56707e-33
	YFS.BLOOD	HLA-DRA	ENSG00000204287.13	6	32407619	32412823	0.3934	rs660895	11	rs9271775	0.186678	15.4	-4.4342	209	17	lasso	0.26	1.1e-84	-5.3531	8.65e-08	5.79e-05	1	5.7165e-12
	YFS.BLOOD	HLA-DRB5	ENSG00000198502.5	6	32485120	32498064	0.6479	rs660895	11	rs9271055	0.56744	26.78	-4.0323	239	239	bslmm	0.61	4.3e-259	-4.7927	1.65e-06	0.00077253	1	2.08108e-34
	YFS.BLOOD	HLA-DRB1	ENSG00000196126.11	6	32546546	32557625	0.7554	rs660895	11	rs9270856	0.701464	29.76	-4.6517	225	225	blup	0.71	0	-5.4723	4.44e-08	3.46e-05	0.999853	0.000146467
	YFS.BLOOD	HLA-DQA1	ENSG00000196735.11	6	32595956	32614839	0.8402	rs660895	11	rs9273012	0.430177	-23.32	-1.5095	200	83	enet	0.66	3.3e-301	7.8169	5.42e-15	2.54e-11	1	4.06798e-40
	YFS.BLOOD	HLA-DOB	ENSG00000241106.6	6	32780540	32784825	0.4875	rs660895	11	rs4148876	0.307012	19.69	7.1777	247	23	enet	0.35	9.4e-119	6.3868	1.69e-10	1.98e-07	1	1.16923e-50
	YFS.BLOOD	TAP2	ENSG00000204267.13	6	32781544	32806599	0.4898	rs660895	11	rs4148876	0.23629	-17.28	7.1777	247	44	enet	0.38	4.8e-135	-7.1717	7.41e-13	1.73e-09	1	8.04509e-49
	YFS.BLOOD	HLA-DMB	ENSG00000242574.8	6	32902406	32908847	0.0287	rs660895	11	rs3135029	0.009655	-4.61	-2.0141	256	256	bslmm	0.018	7.4e-07	5.2858	1.25e-07	7.32e-05	0.999967	3.26806e-05
