# Supplementary material for: Investigating Overlapping Genetic Factors and Novel Causal Genes in Autoimmune Diseases: A Transcriptome-Wide Association and Multiomics Study
Source: Int J Genomics. 2025 Jun 24;2025:9595651. doi: 10.1155/ijog/9595651 (PMC12213038; doi:10.1155/ijog/9595651)
Supplement: Supporting Information 3 — Table S3: Summary data–based Mendelian randomization (SMR) analysis from blood gene expression to autoimmune diseases (FDR < 0.05). [file 9595651.f3.xlsx]

## Sheet: Sheet1
Supplementary Table 3 Summary-based Mendelian randomization (SMR) analysis from blood gene expression to Autoimmune diseases (FDR < 0.05)
Traits	Gene symbol	ProbeChr	Gene	Probe_bp	topSNP	topSNP_chr	topSNP_bp	A1	A2	Freq	b_GWAS	se_GWAS	p_GWAS	b_eQTL	se_eQTL	p_eQTL	b_SMR	se_SMR	p_SMR	p_SMR_multi	p_HEIDI	nsnp_HEIDI	fdr
AS	CD164	6	ENSG00000135535	109695739	rs11153164	6	109596309	A	G	0.316103	-0.000193403	5.29982e-05	0.00026302	-0.198555	0.00925854	5.01948e-102	0.000974053	0.000270756	0.00032126	9.06351e-05	0.754416	20	0.000108762
PMR	HSPA1L	6	ENSG00000204390	31780416	rs34814308	6	31777641	T	C	0.0308151	-0.000905714	0.000375558	0.0158806	-0.815434	0.0443812	2.14541e-75	0.00111071	0.000464513	0.0167962	5.30405e-08	0.106564	20	9.09265e-08
PMR	HLA-DMB	6	ENSG00000242574	32905626	rs209473	6	32922908	A	C	0.45328	-0.000242381	0.000107551	0.024219	-0.180981	0.0126142	1.1061e-46	0.00133926	0.000601553	0.0259914	0.0240943	0.0849852	10	0.0262847
RA	MAPK3	16	ENSG00000102882	30130126	rs55732507	16	30141985	C	T	0.437376	-0.000853943	0.00025291	0.000734224	0.508772	0.00767103	0	-0.00167844	0.000497743	0.000745966	0.0306505	0.757963	20	0.0306505
SLE	BTN3A2	6	ENSG00000186470	26371966	rs9357006	6	26364628	C	A	0.112326	0.00038908	0.0001055	0.000226057	-1.34457	0.010194	0	-0.000289371	7.84944e-05	0.00022734	0.000521912	0.664474	20	0.000782869
SLE	FLOT1	6	ENSG00000137312	30702998	rs3094222	6	31081434	G	A	0.0864811	0.000724492	9.94422e-05	3.2034e-13	0.567285	0.0235411	2.64883e-128	0.00127712	0.000183131	3.0849e-12	3.43266e-09	0.0625092	20	8.58164e-09
SLE	VARS2	6	ENSG00000137411	30885127	rs1265048	6	31081409	C	T	0.39662	-0.000191918	7.76825e-05	0.0134908	0.235495	0.0124137	2.98481e-80	-0.000814956	0.000332655	0.0142913	3.75641e-08	0.0511004	20	7.04326e-08
SLE	SKIV2L	6	ENSG00000204351	31932194	rs389512	6	31947594	C	G	0.141153	-0.000290404	0.000106067	0.00618273	0.737882	0.0177404	0	-0.000393564	0.000144056	0.00629479	2.78138e-13	0.0690993	20	4.17207e-12
SLE	HLA-DRA	6	ENSG00000204287	32410221	rs114445199	6	32343715	A	G	0.027833	-0.000380443	0.000219859	0.0835597	-0.339567	0.0308361	3.34492e-28	0.00112038	0.000655414	0.0873733	1.28934e-05	0.0692782	17	2.1489e-05
SS	ZSCAN16	6	ENSG00000196812	28095099	rs9468287	6	28079741	A	C	0.101392	0.000658126	0.000110558	2.63647e-09	0.236456	0.0121708	4.45725e-84	0.00278329	0.000489018	1.25858e-08	2.30165e-05	0.554626	20	2.95926e-05
SS	SKIV2L	6	ENSG00000204351	31932194	rs389512	6	31947594	C	G	0.141153	-0.000245386	0.000117527	0.0368058	0.737882	0.0177404	0	-0.000332555	0.000159477	0.0370433	4.82639e-13	0.806053	20	1.08594e-12
SS	HLA-DRA	6	ENSG00000204287	32410221	rs114445199	6	32343715	A	G	0.027833	-0.000179044	0.000243612	0.462367	-0.339567	0.0308361	3.34492e-28	0.000527271	0.000719016	0.463361	6.14554e-05	0.714972	17	6.91373e-05
