# Supplementary material for: Investigating Overlapping Genetic Factors and Novel Causal Genes in Autoimmune Diseases: A Transcriptome-Wide Association and Multiomics Study
Source: Int J Genomics. 2025 Jun 24;2025:9595651. doi: 10.1155/ijog/9595651 (PMC12213038; doi:10.1155/ijog/9595651)
Supplement: Supporting Information 4 — Table S4: SMR analysis from blood DNA methylation to SLE (FDR < 0.05). [file 9595651.f4.xlsx]

## Sheet: Sheet1
Supplementary Table 4 SMR analysis from blood DNA methylation to SLE (FDR < 0.05)
probeID	ProbeChr	UCSC_RefGene_Name	Probe_bp	topSNP	topSNP_chr	topSNP_bp	A1	A2	Freq	b_GWAS	se_GWAS	p_GWAS	b_eQTL	se_eQTL	p_eQTL	b_SMR	se_SMR	p_SMR	p_SMR_multi	p_HEIDI	nsnp_HEIDI	fdr	Infinium_Design_Type	UCSC_RefGene_Group	UCSC_CpG_Islands_Name	Relation_to_UCSC_CpG_Island
cg04559908	6	DPCR1	30920123	rs2233980	6	31079644	A	G	0.0854871	0.000728529	9.94e-05	2.28e-13	-1.50142	0.0281635	0	-0.000485227	6.68e-05	3.8e-13	1.13e-15	0.999909	20	6.36e-13	II	Body	chr6:30923208-30923624	N_Shelf
cg22731440	6	HLA-B	31323506	rs2596495	6	31323416	C	G	0.0954274	0.000733407	0.000100733	3.32e-13	-1.67811	0.0233852	0	-0.000437043	6.03e-05	4.37e-13	4.61e-16	0.999728	20	3.38e-13	II	Body	chr6:31323946-31325211	N_Shore
cg13561028	6	SFTA2	30899649	rs2233980	6	31079644	A	G	0.0854871	0.000728529	9.94e-05	2.28e-13	-1.42647	0.0304207	0	-0.000510722	7.05e-05	4.39e-13	1.54e-15	0.999896	20	7.05e-13	II	Body
cg23634079	6	MSH5;MSH5;MSH5;MSH5	31712195	rs3117577	6	31727474	G	A	0.0745527	0.000762615	0.000105293	4.4e-13	-1.80251	0.0219734	0	-0.000423085	5.86e-05	5.4e-13	5.17e-18	0.998105	20	1.27e-14	II	Body;Body;Body;Body	chr6:31707489-31708336	S_Shelf
cg12457901	6	VARS2;VARS2;VARS2	30882671	rs2233980	6	31079644	A	G	0.0854871	0.000728529	9.94e-05	2.28e-13	0.858528	0.0402543	6.29e-101	0.000848579	0.000122399	4.12e-12	1.31e-10	0.90963	20	3.21e-09	I	Body;5'UTR;Body	chr6:30881533-30882296	S_Shore
cg14935711	6	VARS2;VARS2;VARS2	30882694	rs2233980	6	31079644	A	G	0.0854871	0.000728529	9.94e-05	2.28e-13	0.794923	0.0406845	5.15e-85	0.000916477	0.000133524	6.71e-12	1.36e-11	0.585084	20	5e-10	II	Body;5'UTR;Body	chr6:30881533-30882296	S_Shore
cg16958594	6	VARS2;VARS2;VARS2	30882708	rs2233980	6	31079644	A	G	0.0854871	0.000728529	9.94e-05	2.28e-13	0.781823	0.0407415	4.5e-82	0.000931834	0.000136068	7.47e-12	1.7e-10	0.514922	20	4.03e-09	I	Body;5'UTR;Body	chr6:30881533-30882296	S_Shore
cg15848685	6	VARS2;VARS2;VARS2	30882641	rs3130985	6	31085356	T	C	0.0864811	0.000719577	9.91e-05	3.86e-13	0.826773	0.0404209	5.52e-93	0.000870344	0.000127202	7.8e-12	4.33e-11	0.56384	20	1.26e-09	II	Body;5'UTR;Body	chr6:30881533-30882296	S_Shore
cg04390683	6	SFTA2	30900149	rs3132556	6	31078809	T	A	0.150099	0.000628377	9.02e-05	3.32e-12	-1.13866	0.0311745	4.39e-292	-0.000551857	8.07e-05	7.9e-12	4.62e-19	0.991752	20	2.92e-15	II	TSS200
cg26146308	6	DDR1;DDR1;DDR1	30851884	rs2233980	6	31079644	A	G	0.0854871	0.000728529	9.94e-05	2.28e-13	0.747026	0.0418786	3.59e-71	0.000975239	0.000143826	1.2e-11	1.97e-14	0.989109	20	4.01e-12	I	TSS1500;1stExon;5'UTR	chr6:30852102-30852676	N_Shore
cg26672776	6	SFTA2	30899568	rs2233974	6	31080016	G	C	0.146123	0.000620912	9.04e-05	6.6e-12	-1.11162	0.0317222	5.1e-269	-0.000558565	8.29e-05	1.61e-11	7.95e-19	0.943518	20	2.92e-15	II	Body
cg19860840	6		31798138	rs501942	6	31840477	T	C	0.0735586	0.000762942	0.000105694	5.26e-13	0.748415	0.0450959	7.44e-62	0.00101941	0.000154004	3.61e-11	4.15e-13	0.129146	20	3.35e-11	II		chr6:31795467-31797384	S_Shore
cg13966843	6	C6orf10	32336160	rs116667074	6	32285362	T	C	0.0785288	0.000710064	0.000106181	2.27e-11	-1.4175	0.0363769	0	-0.000500927	7.6e-05	4.37e-11	2.89e-15	0.640166	20	1.06e-12	II	Body
cg21241195	6	C6orf10	32289357	rs116667074	6	32285362	T	C	0.0785288	0.000710064	0.000106181	2.27e-11	-1.3925	0.0367946	0	-0.00050992	7.74e-05	4.54e-11	4.41e-15	0.530869	20	1.47e-12	II	Body
cg18909389	6	CLIC1	31701110	rs501942	6	31840477	T	C	0.0735586	0.000762942	0.000105694	5.26e-13	-0.724093	0.0451902	8.79e-58	-0.00105365	0.000160096	4.66e-11	1.58e-13	0.511989	20	1.66e-11	II	Body	chr6:31695894-31698245	S_Shelf
cg15992932	6	SFTA2	30899405	rs3132556	6	31078809	T	A	0.150099	0.000628377	9.02e-05	3.32e-12	-0.741739	0.0369727	1.59e-89	-0.000847167	0.000128778	4.75e-11	1.02e-14	0.923515	20	2.42e-12	II	Body
cg15978899	6	VARS2;VARS2;VARS2	30882994	rs3130985	6	31085356	T	C	0.0864811	0.000719577	9.91e-05	3.86e-13	0.634706	0.0420639	1.91e-51	0.00113372	0.000173285	6.05e-11	1.51e-10	0.0510807	20	3.65e-09	II	Body;5'UTR;Body	chr6:30881533-30882296	S_Shore
cg17552909	6		31801032	rs3117577	6	31727474	G	A	0.0745527	0.000762615	0.000105293	4.4e-13	0.688294	0.0451675	1.96e-52	0.00110798	0.000169376	6.09e-11	9.02e-14	0.379168	20	1.06e-11	II		chr6:31802598-31802823	N_Shore
cg04771084	6	CYP21A2;CYP21A2	31973255	rs433061	6	32014828	A	G	0.0735586	0.000704564	0.000106	2.99e-11	-1.26866	0.0384522	1.02e-238	-0.000555361	8.52e-05	7.22e-11	3.48e-15	0.760295	20	1.22e-12	II	TSS200;TSS200
cg12257344	6	CLIC1	31701288	rs3117577	6	31727474	G	A	0.0745527	0.000762615	0.000105293	4.4e-13	-0.665278	0.0448957	1.12e-49	-0.00114631	0.000176163	7.66e-11	8.59e-15	0.259084	20	2.12e-12	I	Body	chr6:31695894-31698245	S_Shelf
cg10158679	6	VARS2;VARS2;VARS2	30883074	rs3130985	6	31085356	T	C	0.0864811	0.000719577	9.91e-05	3.86e-13	0.617377	0.0422258	2.07e-48	0.00116554	0.000179235	7.88e-11	5.48e-09	0.0558946	20	8.99e-08	II	Body;5'UTR;Body	chr6:30881533-30882296	S_Shore
cg00657529	6	CLIC1;DDAH2	31698687	rs501942	6	31840477	T	C	0.0735586	0.000762942	0.000105694	5.26e-13	-0.663506	0.0451547	7.04e-49	-0.00114986	0.000177479	9.24e-11	2.06e-13	0.328902	20	2.07e-11	I	Body;TSS1500	chr6:31695894-31698245	S_Shore
cg05298224	6	TNXB	32016360	rs501942	6	31840477	T	C	0.0735586	0.000762942	0.000105694	5.26e-13	-0.638743	0.045425	6.55e-45	-0.00119444	0.000186001	1.35e-10	4.56e-12	0.175925	20	2.15e-10	II	Body
cg18093866	6	DDR1;DDR1	30851753	rs3132541	6	31098734	C	A	0.0854871	0.000716012	9.91e-05	4.95e-13	0.590768	0.0424615	5.28e-44	0.001212	0.00018899	1.43e-10	2.11e-11	0.325736	20	7.04e-10	II	TSS200;TSS1500	chr6:30852102-30852676	N_Shore
cg02149965	6	VARS2;VARS2;VARS2	30883203	rs3130985	6	31085356	T	C	0.0864811	0.000719577	9.91e-05	3.86e-13	0.559079	0.0428867	7.62e-39	0.00128708	0.000202911	2.25e-10	1.97e-08	0.0634476	20	2.86e-07	II	Body;5'UTR;Body	chr6:30881533-30882296	S_Shore
cg16505946	6	ZBTB12	31870305	rs501942	6	31840477	T	C	0.0735586	0.000762942	0.000105694	5.26e-13	0.580822	0.04417	1.71e-39	0.00131356	0.000207588	2.49e-10	1.96e-12	0.361708	20	1.09e-10	II	TSS1500	chr6:31868781-31870311	Island
cg25264948	6	C6orf27	31734232	rs3115672	6	31727897	T	C	0.0745527	0.000751899	0.000105331	9.44e-13	-0.621875	0.0455222	1.74e-42	-0.00120908	0.000191107	2.5e-10	1.17e-11	0.242428	20	4.4e-10	II	Body
cg18102337	6	TNXB	32064810	rs497309	6	31892484	C	A	0.0735586	0.000743612	0.000105702	1.99e-12	-0.643899	0.0458517	8.49e-45	-0.00115486	0.000183606	3.18e-10	4.52e-14	0.30356	20	6.63e-12	II	Body	chr6:32063533-32065044	Island
cg15063443	6	SFTA2	30900560	rs2233974	6	31080016	G	C	0.146123	0.000620912	9.04e-05	6.6e-12	0.599528	0.0383036	3.22e-55	0.00103567	0.000164712	3.22e-10	1.51e-14	0.278893	20	3.36e-12	II	TSS1500
cg12867728	6	HLA-DRB1	32549283	rs9271642	6	32592219	A	G	0.414513	0.00052102	7.34e-05	1.25e-12	0.442891	0.0328688	2.21e-41	0.00117641	0.000187288	3.36e-10	5.02e-11	0.104953	20	1.42e-09	II	Body	chr6:32551851-32552331	N_Shelf
cg21722170	6	TNXB;TNXA	31977443	rs1270942	6	31918860	G	A	0.0725646	0.000729311	0.000105641	5.07e-12	0.684243	0.0455104	4.34e-51	0.00106587	0.000169889	3.52e-10	1.32e-13	0.208681	20	1.42e-11	II	Body;Body
cg05045332	6	TNXB;TNXB	32012897	rs501942	6	31840477	T	C	0.0735586	0.000762942	0.000105694	5.26e-13	0.539753	0.0456815	3.24e-32	0.0014135	0.00022947	7.28e-10	7.17e-13	0.156796	20	4.88e-11	II	1stExon;Body
cg21769117	6	CLIC1	31705273	rs9267488	6	31514247	G	A	0.082505	0.00076247	0.00010324	1.52e-13	-0.493079	0.0441836	6.42e-29	-0.00154634	0.000251076	7.33e-10	5.49e-12	0.480159	20	2.46e-10	II	TSS1500	chr6:31707489-31708336	N_Shelf
cg24375209	6		31801042	rs3117577	6	31727474	G	A	0.0745527	0.000762615	0.000105293	4.4e-13	0.383384	0.0340719	2.26e-29	0.00198917	0.000326617	1.13e-09	6.78e-11	0.2114	20	1.82e-09	II		chr6:31802598-31802823	N_Shore
cg16537676	6	DDR1;DDR1	30851624	rs3132541	6	31098734	C	A	0.0854871	0.000716012	9.91e-05	4.95e-13	0.484728	0.0433297	4.72e-29	0.00147714	0.000243344	1.28e-09	2.46e-10	0.729753	20	5.57e-09	I	TSS1500;TSS1500	chr6:30852102-30852676	N_Shore
cg13026137	6	CLIC1	31701260	rs3117577	6	31727474	G	A	0.0745527	0.000762615	0.000105293	4.4e-13	-0.488102	0.0454741	7.08e-27	-0.00156241	0.000260237	1.93e-09	2.66e-12	0.799835	20	1.4e-10	II	Body	chr6:31695894-31698245	S_Shelf
cg15265085	6	TNXB	32064588	rs497309	6	31892484	C	A	0.0735586	0.000743612	0.000105702	1.99e-12	-0.504927	0.0461071	6.56e-28	-0.00147271	0.000248814	3.24e-09	2.15e-13	0.300177	20	2.09e-11	I	Body	chr6:32063533-32065044	Island
cg00334245	6		30923446	rs3130985	6	31085356	T	C	0.0864811	0.000719577	9.91e-05	3.86e-13	-0.410934	0.0415965	5.13e-23	-0.00175108	0.000299308	4.9e-09	1.53e-08	0.253472	20	2.28e-07	I		chr6:30923208-30923624	Island
cg05889186	6	TNXB	32064842	rs1150757	6	32029205	A	G	0.0755467	0.000702455	0.000105905	3.29e-11	-0.570207	0.0461572	4.66e-35	-0.00123193	0.000210809	5.1e-09	2.68e-11	0.642293	20	8.45e-10	I	Body	chr6:32063533-32065044	Island
cg00848392	6	C6orf27	31734401	rs497309	6	31892484	C	A	0.0735586	0.000743612	0.000105702	1.99e-12	-0.484859	0.0462522	1.03e-25	-0.00153367	0.000262546	5.17e-09	2.77e-10	0.573627	20	6.23e-09	II	Body
cg00330953	6	C6orf27	31733810	rs693906	6	31835164	C	G	0.11332	0.000609232	9.9e-05	7.67e-10	-0.762307	0.0411756	1.6e-76	-0.000799195	0.0001369	5.29e-09	5.47e-13	0.069375	20	4.07e-11	I	Body
cg08097157	6	C6orf15	31080048	rs2233974	6	31080016	G	C	0.146123	0.000620912	9.04e-05	6.6e-12	0.426603	0.0386434	2.46e-28	0.00145548	0.000249636	5.53e-09	2e-09	0.0694691	20	3.74e-08	II	Body
cg21289669	6	TNXB	32064764	rs1270942	6	31918860	G	A	0.0725646	0.000729311	0.000105641	5.07e-12	-0.496386	0.0465138	1.38e-26	-0.00146924	0.00025347	6.77e-09	8.67e-13	0.31199	20	5.74e-11	II	Body	chr6:32063533-32065044	Island
cg27081346	6	TNXB	32064692	rs1270942	6	31918860	G	A	0.0725646	0.000729311	0.000105641	5.07e-12	-0.48663	0.0463266	8.25e-26	-0.0014987	0.000259774	7.96e-09	2.96e-13	0.354949	20	2.56e-11	I	Body	chr6:32063533-32065044	Island
cg06423300	6	HLA-DQB2	32729059	rs2284189	6	32607396	C	T	0.0884692	0.000610712	0.000101032	1.5e-09	-0.835075	0.0444208	7.67e-79	-0.000731326	0.000127086	8.69e-09	2.9e-14	0.0545959	20	4.99e-12	II	Body	chr6:32729342-32729877	N_Shore
cg13400512	6	TNXB	32064578	rs1270942	6	31918860	G	A	0.0725646	0.000729311	0.000105641	5.07e-12	-0.475321	0.0462817	9.6e-25	-0.00153435	0.000267799	1.01e-08	1.05e-11	0.520984	20	4.09e-10	I	Body	chr6:32063533-32065044	Island
cg06891815	6	NOTCH4	32165237	rs116667074	6	32285362	T	C	0.0785288	0.000710064	0.000106181	2.27e-11	-0.516795	0.046607	1.43e-28	-0.00137398	0.000239934	1.03e-08	3.42e-11	0.826785	20	1.02e-09	II	Body	chr6:32163292-32164383	S_Shore
cg20069688	6	STK19;STK19;DOM3Z;STK19	31941049	rs1270942	6	31918860	G	A	0.0725646	0.000729311	0.000105641	5.07e-12	-0.470909	0.046305	2.71e-24	-0.00154873	0.000271141	1.12e-08	8.57e-11	0.149322	20	2.25e-09	II	Body;Body;TSS1500;Body	chr6:31939730-31940559	S_Shore
cg15793329	6	TNXB	32064749	rs1269852	6	32080191	C	G	0.0755467	0.000694267	0.000106009	5.79e-11	-0.540476	0.0463861	2.25e-31	-0.00128455	0.000225	1.14e-08	2.96e-12	0.279122	20	1.53e-10	II	Body	chr6:32063533-32065044	Island
cg21642103	6	TNXB	32064656	rs497309	6	31892484	C	A	0.0735586	0.000743612	0.000105702	1.99e-12	-0.450522	0.0464051	2.78e-22	-0.00165056	0.000289743	1.22e-08	6.66e-12	0.447783	20	2.86e-10	I	Body	chr6:32063533-32065044	Island
cg06893977	6	DDR1;DDR1	30851928	rs3130985	6	31085356	T	C	0.0864811	0.000719577	9.91e-05	3.86e-13	0.386942	0.0422912	5.72e-20	0.00185965	0.000326979	1.29e-08	1.22e-09	0.584527	20	2.36e-08	II	TSS1500;5'UTR	chr6:30852102-30852676	N_Shore
cg01033871	6	TNXB	32064837	rs1150753	6	32059867	G	A	0.0755467	0.000702598	0.000105903	3.26e-11	-0.511267	0.0464776	3.81e-28	-0.00137423	0.000241894	1.34e-08	1.29e-12	0.45129	20	7.68e-11	II	Body	chr6:32063533-32065044	Island
cg05473289	6	TNXB	32016257	rs1269852	6	32080191	C	G	0.0755467	0.000694267	0.000106009	5.79e-11	-0.526677	0.0464248	7.88e-30	-0.0013182	0.00023241	1.41e-08	2.4e-11	0.280705	20	7.79e-10	II	Body
cg12694372	6	TNXB	32064582	rs433061	6	32014828	A	G	0.0735586	0.000704564	0.000106	2.99e-11	-0.503299	0.046406	2.09e-27	-0.00139989	0.000247016	1.45e-08	6.18e-12	0.284417	20	2.72e-10	I	Body	chr6:32063533-32065044	Island
cg19964491	6	TNXB	32016236	rs1269852	6	32080191	C	G	0.0755467	0.000694267	0.000106009	5.79e-11	-0.518279	0.0463775	5.39e-29	-0.00133956	0.000237077	1.6e-08	9.57e-11	0.121362	20	2.46e-09	I	Body
cg19593741	6	C6orf27	31734217	rs693906	6	31835164	C	G	0.11332	0.000609232	9.9e-05	7.67e-10	-0.598235	0.0422167	1.39e-45	-0.00101838	0.000180472	1.67e-08	5.85e-13	0.10303	20	4.17e-11	I	Body
cg03689048	6	BAT3;BAT3;BAT3;BAT3	31619544	rs3115672	6	31727897	T	C	0.0745527	0.000751899	0.000105331	9.44e-13	-0.422371	0.0459653	3.97e-20	-0.00178019	0.000315789	1.73e-08	5.23e-11	0.635375	20	1.45e-09	II	5'UTR;5'UTR;5'UTR;5'UTR	chr6:31619856-31620525	N_Shore
cg15014577	6	TNXB	32064785	rs497309	6	31892484	C	A	0.0735586	0.000743612	0.000105702	1.99e-12	-0.433482	0.046463	1.06e-20	-0.00171544	0.000305398	1.94e-08	3.14e-11	0.365793	20	9.53e-10	II	Body	chr6:32063533-32065044	Island
cg18402034	6	CLIC1;DDAH2	31698651	rs1800628	6	31546850	A	G	0.0795229	0.000783959	0.00010368	3.99e-14	-0.368471	0.0439927	5.49e-17	-0.0021276	0.000379078	1.99e-08	3.2e-09	0.810464	20	5.59e-08	I	Body;TSS1500	chr6:31695894-31698245	S_Shore
cg01485117	6	TNXB	32064677	rs497309	6	31892484	C	A	0.0735586	0.000743612	0.000105702	1.99e-12	-0.431615	0.0465169	1.72e-20	-0.00172286	0.000307331	2.07e-08	2.19e-11	0.388723	20	7.27e-10	I	Body	chr6:32063533-32065044	Island
cg08882389	6	HLA-DRA	32410690	rs116667074	6	32285362	T	C	0.0785288	0.000710064	0.000106181	2.27e-11	-0.467375	0.0459655	2.76e-24	-0.00151926	0.000271917	2.31e-08	5.13e-12	0.141457	20	2.33e-10	II	Body
cg21342636	6	TNXB	32064671	rs3117577	6	31727474	G	A	0.0745527	0.000762615	0.000105293	4.4e-13	-0.404778	0.0461583	1.8e-18	-0.00188403	0.000337376	2.35e-08	8.65e-11	0.6174	20	2.26e-09	II	Body	chr6:32063533-32065044	Island
cg26695758	6	TNXB	32063607	rs1270942	6	31918860	G	A	0.0725646	0.000729311	0.000105641	5.07e-12	-0.443469	0.0467647	2.47e-21	-0.00164456	0.000294655	2.39e-08	6.96e-11	0.359886	20	1.85e-09	I	Body	chr6:32063533-32065044	Island
cg07945879	6	GTF2H4	30879673	rs2233980	6	31079644	A	G	0.0854871	0.000728529	9.94e-05	2.28e-13	0.366616	0.0426901	8.86e-18	0.00198717	0.000356396	2.46e-08	2.46e-08	0.851315	20	3.5e-07	II	Body	chr6:30881533-30882296	N_Shore
cg16390049	6	NOTCH4	32165089	rs1269852	6	32080191	C	G	0.0755467	0.000694267	0.000106009	5.79e-11	-0.493083	0.0465366	3.12e-26	-0.00140801	0.000252746	2.53e-08	1.14e-09	0.853459	20	2.22e-08	I	Body	chr6:32163292-32164383	S_Shore
cg04387059	6	CLIC1;DDAH2	31698722	rs497309	6	31892484	C	A	0.0735586	0.000743612	0.000105702	1.99e-12	-0.425637	0.0466882	7.75e-20	-0.00174706	0.000313681	2.55e-08	2.55e-09	0.111626	20	4.59e-08	II	Body;TSS1500	chr6:31695894-31698245	S_Shore
cg23287992	6	C6orf27	31734390	rs693906	6	31835164	C	G	0.11332	0.000609232	9.9e-05	7.67e-10	-0.55131	0.0423741	1.07e-38	-0.00110506	0.000198704	2.68e-08	1.16e-12	0.169602	20	7.08e-11	I	Body
cg00218406	6	HCP5	31431407	rs9267488	6	31514247	G	A	0.082505	0.00076247	0.00010324	1.52e-13	0.380852	0.0451507	3.31e-17	0.00200201	0.000360297	2.75e-08	5.67e-08	0.217328	20	7.47e-07	II	3'UTR
cg08828723	6	NOTCH4	32165176	rs116667074	6	32285362	T	C	0.0785288	0.000710064	0.000106181	2.27e-11	-0.458843	0.0466065	7.2e-23	-0.00154751	0.000279747	3.17e-08	1.64e-08	0.778406	20	2.44e-07	I	Body	chr6:32163292-32164383	S_Shore
cg21684411	6	HCP5	31431573	rs2523593	6	31326703	C	T	0.083499	0.000752409	0.000102183	1.79e-13	0.372957	0.0446032	6.18e-17	0.00201741	0.00036507	3.27e-08	2.09e-10	0.875158	20	4.81e-09	II	3'UTR
cg20640261	6	MSH5;MSH5;MSH5;MSH5	31707019	rs497309	6	31892484	C	A	0.0735586	0.000743612	0.000105702	1.99e-12	-0.411488	0.0464004	7.43e-19	-0.00180713	0.000327888	3.56e-08	8.62e-09	0.486779	20	1.36e-07	II	TSS1500;TSS1500;TSS1500;TSS1500	chr6:31707489-31708336	N_Shore
cg09423426	6	BAT4;CSNK2B	31633492	rs693906	6	31835164	C	G	0.11332	0.000609232	9.9e-05	7.67e-10	-0.521895	0.0421318	3.07e-35	-0.00116735	0.000211873	3.6e-08	1.13e-11	0.152375	20	4.3e-10	II	TSS1500;TSS200	chr6:31632815-31634093	Island
cg10095777	6	C6orf27	31734292	rs693906	6	31835164	C	G	0.11332	0.000609232	9.9e-05	7.67e-10	-0.525149	0.0427564	1.13e-34	-0.00116011	0.000210917	3.79e-08	1.76e-11	0.558367	20	6.14e-10	II	Body
cg17391620	6	C6orf27	31734471	rs693906	6	31835164	C	G	0.11332	0.000609232	9.9e-05	7.67e-10	-0.523693	0.0426732	1.28e-34	-0.00116334	0.000211538	3.81e-08	1.89e-11	0.0959994	20	6.46e-10	II	Body
cg05239811	6	C6orf27	31734147	rs693906	6	31835164	C	G	0.11332	0.000609232	9.9e-05	7.67e-10	-0.516325	0.0425162	6.16e-34	-0.00117994	0.000215013	4.07e-08	2.52e-12	0.501551	20	1.34e-10	I	Body
cg20914572	6	PRRT1;PPT2	32119874	rs9271642	6	32592219	A	G	0.414513	0.00052102	7.34e-05	1.25e-12	-0.290184	0.0335695	5.41e-18	-0.00179548	0.000327254	4.1e-08	2.34e-09	0.205764	20	4.26e-08	II	TSS200;TSS1500	chr6:32121829-32122529	N_Shore
cg23526676	6	C6orf27	31734458	rs693906	6	31835164	C	G	0.11332	0.000609232	9.9e-05	7.67e-10	-0.514012	0.0425117	1.18e-33	-0.00118525	0.000216175	4.19e-08	6.97e-11	0.0939154	20	1.85e-09	II	Body
cg08065408	6		29520774	rs149543464	6	30400763	A	G	0.082505	0.000610044	0.000101613	1.93e-09	0.588705	0.0449641	3.62e-39	0.00103625	0.000189885	4.84e-08	9.1e-10	0.226444	20	1.82e-08	II		chr6:29521110-29521833	N_Shore
cg00355613	6	TNXB	32064956	rs6910310	6	32604221	G	A	0.0666004	0.000619091	0.000101818	1.2e-09	-0.548759	0.0447987	1.69e-34	-0.00112817	0.000207143	5.14e-08	1.17e-13	0.191285	20	1.3e-11	I	Body	chr6:32063533-32065044	Island
cg15196197	6	TNXB	32064573	rs497309	6	31892484	C	A	0.0735586	0.000743612	0.000105702	1.99e-12	-0.398864	0.0464583	9.05e-18	-0.00186432	0.000342612	5.28e-08	4.73e-11	0.354517	20	1.35e-09	I	Body	chr6:32063533-32065044	Island
cg15745284	6	TNXB	32064923	rs6910310	6	32604221	G	A	0.0666004	0.000619091	0.000101818	1.2e-09	-0.541394	0.0448441	1.47e-33	-0.00114351	0.000210572	5.62e-08	3.32e-14	0.324921	20	5.42e-12	I	Body	chr6:32063533-32065044	Island
cg11093373	6	CLIC1;DDAH2	31698899	rs1270942	6	31918860	G	A	0.0725646	0.000729311	0.000105641	5.07e-12	-0.410654	0.0467327	1.53e-18	-0.00177597	0.000327147	5.68e-08	4.61e-10	0.580143	20	9.7e-09	II	Body;TSS1500	chr6:31695894-31698245	S_Shore
cg07518714	6	TNXB	32064945	rs6910310	6	32604221	G	A	0.0666004	0.000619091	0.000101818	1.2e-09	-0.531617	0.0451247	4.89e-32	-0.00116454	0.000215529	6.55e-08	1.13e-11	0.486941	20	4.3e-10	I	Body	chr6:32063533-32065044	Island
cg11493661	6	TNXB	32016239	rs1269852	6	32080191	C	G	0.0755467	0.000694267	0.000106009	5.79e-11	-0.44277	0.0466475	2.27e-21	-0.00156801	0.000290882	7.03e-08	9.1e-10	0.139797	20	1.82e-08	I	Body
cg18808777	6	HCP5	31431503	rs2523571	6	31329691	A	T	0.083499	0.000751015	0.000102154	1.96e-13	0.351529	0.0447524	4e-15	0.00213642	0.000398024	7.98e-08	1.37e-07	0.487014	20	1.68e-06	II	3'UTR
cg07007382	6		32578070	rs502055	6	32579003	C	T	0.262425	0.000441691	8.16e-05	6.29e-08	-1.18789	0.0282616	0	-0.000371828	6.93e-05	8.05e-08	2.98e-14	0.998935	20	4.99e-12	II
cg21415604	6	C4B;STK19;STK19;STK19;C4A	31948433	rs693906	6	31835164	C	G	0.11332	0.000609232	9.9e-05	7.67e-10	0.469653	0.0428408	5.77e-28	0.0012972	0.0002418	8.11e-08	1.23e-12	0.237312	20	7.49e-11	II	TSS1500;Body;Body;Body;TSS1500
cg03661299	6	STK19;STK19;STK19	31947216	rs1150757	6	32029205	A	G	0.0755467	0.000702455	0.000105905	3.29e-11	-0.424117	0.047041	1.95e-19	-0.00165628	0.000310002	9.15e-08	1.94e-07	0.150414	20	2.31e-06	II	Body;Body;Body
cg02432444	6	TNXB	32016214	rs433061	6	32014828	A	G	0.0735586	0.000704564	0.000106	2.99e-11	-0.412349	0.0461336	3.96e-19	-0.00170866	0.000320353	9.62e-08	9.73e-09	0.124779	20	1.51e-07	I	Body
cg11935738	6		29520752	rs149543464	6	30400763	A	G	0.082505	0.000610044	0.000101613	1.93e-09	0.505342	0.0455476	1.33e-28	0.00120719	0.000228629	1.29e-07	1.42e-09	0.0762449	20	2.71e-08	II		chr6:29521110-29521833	N_Shore
cg02601318	6	VARS2;VARS2;VARS2	30882384	rs2596495	6	31323416	C	G	0.0954274	0.000733407	0.000100733	3.32e-13	0.33604	0.0440886	2.5e-14	0.0021825	0.000414551	1.4e-07	4.56e-07	0.178454	20	5.08e-06	I	5'UTR;5'UTR;Body	chr6:30881533-30882296	S_Shore
cg03556669	6	TNXB	32064497	rs433061	6	32014828	A	G	0.0735586	0.000704564	0.000106	2.99e-11	-0.402953	0.0467292	6.51e-18	-0.0017485	0.000332136	1.41e-07	2.26e-11	0.501768	20	7.44e-10	I	Body	chr6:32063533-32065044	Island
cg18330047	6	TNXB	32064783	rs2284189	6	32607396	C	T	0.0884692	0.000610712	0.000101032	1.5e-09	-0.4789	0.0449709	1.76e-26	-0.00127524	0.000242584	1.47e-07	2.5e-12	0.324992	20	1.34e-10	II	Body	chr6:32063533-32065044	Island
cg04293778	6	TNXB	32016426	rs1150753	6	32059867	G	A	0.0755467	0.000702598	0.000105903	3.26e-11	-0.394892	0.0463772	1.67e-17	-0.00177922	0.000339977	1.66e-07	3.27e-08	0.323672	20	4.54e-07	I	Body
cg09641376	6		29520965	rs149543464	6	30400763	A	G	0.082505	0.000610044	0.000101613	1.93e-09	0.489428	0.0458364	1.29e-26	0.00124644	0.000238183	1.67e-07	1.83e-09	0.384013	20	3.45e-08	II		chr6:29521110-29521833	N_Shore
cg26706521	6	HLA-B	31325085	rs9266247	6	31325756	G	A	0.363817	0.000397809	7.36e-05	6.46e-08	0.633114	0.0309907	9.21e-93	0.000628337	0.000120239	1.73e-07	1.68e-12	0.168424	20	9.61e-11	II	TSS200	chr6:31323946-31325211	Island
cg19240857	6	LY6G6E;LY6G6E;LY6G6D	31683109	rs1269852	6	32080191	C	G	0.0755467	0.000694267	0.000106009	5.79e-11	-0.393056	0.0466625	3.66e-17	-0.00176633	0.000341632	2.34e-07	3.94e-08	0.756225	20	5.38e-07	II	TSS1500;TSS1500;TSS200
cg12749246	6		29521013	rs149543464	6	30400763	A	G	0.082505	0.000610044	0.000101613	1.93e-09	0.465619	0.0460328	4.74e-24	0.00131018	0.000253777	2.43e-07	7.57e-09	0.470484	20	1.2e-07	II		chr6:29521110-29521833	N_Shore
cg11414821	6	KIAA1949;KIAA1949	30652771	rs3094669	6	31103195	G	C	0.0924453	0.00071081	9.85e-05	5.44e-13	0.314018	0.0428599	2.36e-13	0.0022636	0.000440356	2.74e-07	1.01e-07	0.155652	20	1.26e-06	II	Body;1stExon	chr6:30654392-30654934	N_Shore
cg20288341	6	LY6G6E;LY6G6E;LY6G6D	31683131	rs1269852	6	32080191	C	G	0.0755467	0.000694267	0.000106009	5.79e-11	-0.388125	0.0471017	1.72e-16	-0.00178877	0.00034889	2.94e-07	5.37e-08	0.527273	20	7.13e-07	II	TSS1500;TSS1500;TSS200
cg09177461	6	C6orf10	32280185	rs1269852	6	32080191	C	G	0.0755467	0.000694267	0.000106009	5.79e-11	0.382439	0.0465862	2.23e-16	0.00181537	0.000354593	3.06e-07	1.37e-08	0.0556764	20	2.07e-07	II	Body
cg06343355	6		29521023	rs149543464	6	30400763	A	G	0.082505	0.000610044	0.000101613	1.93e-09	0.443654	0.0460134	5.32e-22	0.00137504	0.000269807	3.46e-07	2.52e-08	0.05311	20	3.56e-07	II		chr6:29521110-29521833	N_Shore
cg03658690	6	C6orf25;C6orf25;C6orf25;C6orf25;C6orf25;C6orf25	31692260	rs1150757	6	32029205	A	G	0.0755467	0.000702455	0.000105905	3.29e-11	-0.372392	0.0469896	2.28e-15	-0.00188633	0.000370855	3.65e-07	4.94e-08	0.732577	20	6.63e-07	I	Body;Body;Body;Body;Body;Body	chr6:31691425-31691718	S_Shore
cg24882324	6	TNXB	32064508	rs1270942	6	31918860	G	A	0.0725646	0.000729311	0.000105641	5.07e-12	-0.350456	0.0469343	8.21e-14	-0.00208103	0.000410535	4e-07	1.14e-10	0.27642	20	2.85e-09	I	Body	chr6:32063533-32065044	Island
cg14119792	6	HCG22	31021422	rs3130985	6	31085356	T	C	0.0864811	0.000719577	9.91e-05	3.86e-13	0.310006	0.0438	1.47e-12	0.00232117	0.000457996	4.02e-07	3.84e-08	0.283896	20	5.25e-07	II	TSS1500
cg27449793	6	CYP21A2;CYP21A2	32006074	rs9271545	6	32590153	T	C	0.214712	0.000509686	8.64e-05	3.58e-09	0.383281	0.0388817	6.35e-23	0.0013298	0.0002626	4.11e-07	5.24e-11	0.887153	20	1.45e-09	II	TSS200;TSS200
cg05571472	6	C6orf48;SNORD48;C6orf48	31802104	rs693906	6	31835164	C	G	0.11332	0.000609232	9.9e-05	7.67e-10	0.382979	0.0433199	9.51e-19	0.00159077	0.000315035	4.43e-07	2.94e-09	0.160478	20	5.21e-08	II	TSS1500;TSS1500;TSS1500	chr6:31802598-31802823	N_Shore
cg26114961	6	C6orf25;C6orf25;C6orf25;C6orf25;C6orf25;C6orf25	31692295	rs433061	6	32014828	A	G	0.0735586	0.000704564	0.000106	2.99e-11	-0.362051	0.046759	9.72e-15	-0.00194604	0.000385857	4.57e-07	5.73e-08	0.697476	20	7.53e-07	II	Body;Body;Body;Body;Body;Body	chr6:31691425-31691718	S_Shore
cg07803420	6	DDR1;DDR1	30851517	rs3094669	6	31103195	G	C	0.0924453	0.00071081	9.85e-05	5.44e-13	0.306637	0.0435681	1.95e-12	0.00231808	0.000460148	4.71e-07	4.71e-07	0.256972	20	5.21e-06	II	TSS1500;TSS1500	chr6:30852102-30852676	N_Shore
cg07467062	6	BAT3;BAT3;BAT3;BAT3	31619513	rs3115672	6	31727897	T	C	0.0745527	0.000751899	0.000105331	9.44e-13	-0.324621	0.0463689	2.54e-12	-0.00231624	0.000463407	5.78e-07	1e-07	0.707728	20	1.26e-06	II	Body;Body;Body;Body	chr6:31619856-31620525	N_Shore
cg04377288	6	SFTA2	30899220	rs3130985	6	31085356	T	C	0.0864811	0.000719577	9.91e-05	3.86e-13	0.300705	0.0438707	7.16e-12	0.00239297	0.000480115	6.22e-07	3.56e-07	0.457318	20	4.04e-06	II	3'UTR
cg25641533	6	C6orf27	31734580	rs693906	6	31835164	C	G	0.11332	0.000609232	9.9e-05	7.67e-10	-0.364482	0.0429442	2.11e-17	-0.0016715	0.000335581	6.33e-07	2.14e-08	0.427184	20	3.07e-07	II	Body
cg00686197	6	C6orf27	31733619	rs497309	6	31892484	C	A	0.0735586	0.000743612	0.000105702	1.99e-12	-0.331956	0.0471087	1.83e-12	-0.00224009	0.000449945	6.41e-07	6.41e-07	0.492306	20	6.88e-06	II	Body
cg01578324	6	CLIC1	31704774	rs1800628	6	31546850	A	G	0.0795229	0.000783959	0.00010368	3.99e-14	-0.298371	0.0451748	3.98e-11	-0.00262746	0.000528205	6.55e-07	6.55e-07	0.50435	20	7e-06	II	TSS1500	chr6:31707489-31708336	N_Shelf
cg00406022	6	C6orf25;C6orf25;C6orf25;C6orf25;C6orf25;C6orf25	31691696	rs1150757	6	32029205	A	G	0.0755467	0.000702455	0.000105905	3.29e-11	-0.352843	0.0470159	6.15e-14	-0.00199084	0.000400576	6.7e-07	6.7e-07	0.189872	20	7.15e-06	I	Body;Body;Body;Body;Body;Body	chr6:31691425-31691718	Island
cg16677399	6		28830902	rs148696809	6	28934352	C	T	0.0695825	0.000551853	0.000110428	5.81e-07	-1.5968	0.0386922	0	-0.000345599	6.97e-05	7.01e-07	3.84e-06	0.999997	20	3.6e-05	II		chr6:28831682-28832134	N_Shore
cg04742143	6	NOTCH4	32186115	rs674313	6	32578082	T	C	0.240557	0.000468543	8.38e-05	2.3e-08	0.401757	0.0373442	5.42e-27	0.00116623	0.000235181	7.09e-07	1.68e-11	0.640198	20	5.94e-10	II	Body
cg23895220	6	C6orf25;C6orf25;C6orf25;C6orf25;C6orf25;C6orf25	31691870	rs1150757	6	32029205	A	G	0.0755467	0.000702455	0.000105905	3.29e-11	-0.35133	0.0470649	8.34e-14	-0.00199942	0.000403247	7.11e-07	9.25e-08	0.833431	20	1.16e-06	II	Body;Body;Body;Body;Body;Body	chr6:31691425-31691718	S_Shore
cg21279459	6	HLA-B	31324491	rs9266248	6	31325758	G	A	0.366799	0.000365125	7.26e-05	4.89e-07	-0.78356	0.0278446	3.14e-174	-0.000465982	9.41e-05	7.35e-07	1.01e-12	0.989712	20	6.36e-11	II	Body	chr6:31323946-31325211	Island
cg19416605	6	BTNL2	32370846	rs9271666	6	32592693	C	T	0.212724	0.000499607	8.66e-05	7.98e-09	-0.377728	0.039355	8.15e-22	-0.00132266	0.0002675	7.63e-07	7.58e-06	0.18607	20	6.71e-05	II	Body
cg20373401	6		28983164	rs144447022	6	29244219	T	G	0.0695825	0.000563388	0.000110416	3.35e-07	-0.939917	0.047172	2.46e-88	-0.000599402	0.000121265	7.7e-07	2.48e-06	0.816468	20	2.44e-05	I		chr6:28984418-28984686	N_Shore
cg00718684	6	C6orf25;C6orf25;C6orf25;C6orf25;C6orf25;C6orf25	31692026	rs1269852	6	32080191	C	G	0.0755467	0.000694267	0.000106009	5.79e-11	-0.354931	0.0471265	5.02e-14	-0.00195606	0.000395804	7.73e-07	2.03e-08	0.656756	20	2.94e-07	II	Body;Body;Body;Body;Body;Body	chr6:31691425-31691718	S_Shore
cg00903577	6		28831109	rs148696809	6	28934352	C	T	0.0695825	0.000551853	0.000110428	5.81e-07	-1.37234	0.0432189	2.86e-221	-0.000402126	8.15e-05	7.95e-07	2.25e-06	0.999907	20	2.23e-05	II		chr6:28831682-28832134	N_Shore
cg03270340	6	TRIM27	28891204	rs148696809	6	28934352	C	T	0.0695825	0.000551853	0.000110428	5.81e-07	-1.2501	0.0445468	2.8e-173	-0.000441447	8.97e-05	8.65e-07	1.33e-07	0.992641	20	1.64e-06	I	1stExon	chr6:28890951-28892013	Island
cg21506565	6	C6orf25;C6orf25;C6orf25;C6orf25;C6orf25;C6orf25	31691506	rs1150757	6	32029205	A	G	0.0755467	0.000702455	0.000105905	3.29e-11	-0.344267	0.0471623	2.89e-13	-0.00204044	0.000415654	9.15e-07	9.15e-07	0.0713208	20	9.66e-06	I	Body;Body;Body;Body;Body;Body	chr6:31691425-31691718	Island
cg14188106	6	TNXB	32063895	rs9272728	6	32609593	G	A	0.22664	0.000475731	8.47e-05	1.94e-08	-0.39673	0.0394638	8.91e-24	-0.00119913	0.000244551	9.42e-07	1.37e-12	0.583617	20	7.98e-11	I	Body	chr6:32063533-32065044	Island
cg08801479	6	NOTCH4	32165200	rs3135041	6	31555657	G	A	0.27833	0.00043515	7.58e-05	9.31e-09	-0.320483	0.0340964	5.49e-21	-0.00135779	0.000277067	9.55e-07	3.76e-10	0.303613	20	8.14e-09	I	Body	chr6:32163292-32164383	S_Shore
cg14353184	6		32584893	rs532098	6	32578052	A	G	0.466203	-0.000364244	7.22e-05	4.54e-07	-0.6168	0.0306746	6.3e-90	0.000590538	0.00012069	9.93e-07	1.14e-13	0.169513	20	1.29e-11	II
cg10409680	6	HLA-C	31239320	rs9266193	6	31324788	C	T	0.503976	-0.000366046	7.34e-05	6.07e-07	0.721483	0.0296002	3.21e-131	-0.000507352	0.000103802	1.02e-06	2.87e-14	0.163134	20	4.99e-12	II	Body	chr6:31238852-31240120	Island
cg03513762	6		30923420	rs3132556	6	31078809	T	A	0.150099	0.000628377	9.02e-05	3.32e-12	0.264968	0.0386815	7.39e-12	0.00237152	0.000485636	1.04e-06	1.04e-06	0.559367	20	1.09e-05	I		chr6:30923208-30923624	Island
cg13269645	6		28864832	rs148696809	6	28934352	C	T	0.0695825	0.000551853	0.000110428	5.81e-07	1.01512	0.0454327	1.4e-110	0.000543633	0.000111471	1.08e-06	3.81e-06	0.994569	20	3.58e-05	II		chr6:28863343-28863545	S_Shore
cg01338864	6	C6orf25;C6orf25;C6orf25;C6orf25;C6orf25;C6orf25	31691905	rs433061	6	32014828	A	G	0.0735586	0.000704564	0.000106	2.99e-11	-0.334907	0.0466682	7.16e-13	-0.00210376	0.000431409	1.08e-06	1.76e-08	0.809047	20	2.58e-07	I	Body;Body;Body;Body;Body;Body	chr6:31691425-31691718	S_Shore
cg18342026	6		29521046	rs149543464	6	30400763	A	G	0.082505	0.000610044	0.000101613	1.93e-09	0.383826	0.046298	1.13e-16	0.00158938	0.000326864	1.16e-06	2.06e-06	0.391552	20	2.06e-05	I		chr6:29521110-29521833	N_Shore
cg16707952	6	DDR1;DDR1	30851632	rs2233974	6	31080016	G	C	0.146123	0.000620912	9.04e-05	6.6e-12	0.272636	0.0399321	8.64e-12	0.00227744	0.000470412	1.29e-06	1.29e-06	0.255074	16	1.34e-05	II	TSS1500;TSS1500	chr6:30852102-30852676	N_Shore
cg06608359	6		28831300	rs148696809	6	28934352	C	T	0.0695825	0.000551853	0.000110428	5.81e-07	-0.950211	0.048681	7.55e-85	-0.000580769	0.000119963	1.29e-06	2.24e-05	0.989846	20	0.000178935	II		chr6:28831682-28832134	N_Shore
cg22235293	6	C6orf25;C6orf25;C6orf25;C6orf25;C6orf25;C6orf25	31691539	rs1150757	6	32029205	A	G	0.0755467	0.000702455	0.000105905	3.29e-11	-0.332948	0.0470731	1.52e-12	-0.0021098	0.000436066	1.31e-06	1.31e-06	0.213109	20	1.36e-05	I	Body;Body;Body;Body;Body;Body	chr6:31691425-31691718	Island
cg15398152	6	TNXB	32016535	rs7763805	6	32607254	A	G	0.0457256	0.000602312	0.000101181	2.64e-09	-0.379386	0.0457491	1.11e-16	-0.0015876	0.000328296	1.33e-06	9.52e-09	0.182679	20	1.49e-07	II	Body
cg06814287	6	PPT2;PRRT1;PPT2	32120584	rs1265888	6	32066447	A	G	0.11332	0.000570097	9.45e-05	1.61e-09	-0.338101	0.0422119	1.15e-15	-0.00168617	0.000349908	1.44e-06	3.71e-07	0.137947	20	4.19e-06	I	TSS1500;TSS1500;TSS1500	chr6:32121829-32122529	N_Shore
cg07014308	6	C6orf25;C6orf25;C6orf25;C6orf25;C6orf25;C6orf25	31691597	rs1150757	6	32029205	A	G	0.0755467	0.000702455	0.000105905	3.29e-11	-0.32853	0.0469678	2.66e-12	-0.00213818	0.000444249	1.49e-06	1.49e-06	0.281068	20	1.52e-05	I	Body;Body;Body;Body;Body;Body	chr6:31691425-31691718	Island
cg20414186	6	TNXB	32064491	rs433061	6	32014828	A	G	0.0735586	0.000704564	0.000106	2.99e-11	-0.326276	0.0469863	3.81e-12	-0.00215941	0.000449722	1.57e-06	6.07e-09	0.294642	20	9.81e-08	I	Body	chr6:32063533-32065044	Island
cg26749976	6	C6orf25;C6orf25;C6orf25;C6orf25;C6orf25;C6orf25	31691717	rs1269852	6	32080191	C	G	0.0755467	0.000694267	0.000106009	5.79e-11	-0.332929	0.0473426	2.03e-12	-0.00208533	0.000435109	1.65e-06	3.6e-06	0.58638	20	3.41e-05	II	Body;Body;Body;Body;Body;Body	chr6:31691425-31691718	Island
cg09514561	6	BTNL2	32373620	rs532098	6	32578052	A	G	0.466203	-0.000364244	7.22e-05	4.54e-07	0.484129	0.0316226	6.6e-53	-0.00075237	0.00015703	1.66e-06	2.59e-11	0.205565	20	8.26e-10	II	Body
cg07449758	6	C6orf25;C6orf25;C6orf25;C6orf25;C6orf25;C6orf25	31692300	rs501942	6	31840477	T	C	0.0735586	0.000762942	0.000105694	5.26e-13	-0.298966	0.0468294	1.72e-10	-0.00255194	0.000533637	1.73e-06	3.59e-06	0.461977	20	3.4e-05	II	Body;Body;Body;Body;Body;Body	chr6:31691425-31691718	S_Shore
cg04037640	6	TNXB	32065034	rs6910310	6	32604221	G	A	0.0666004	0.000619091	0.000101818	1.2e-09	-0.354905	0.0458555	9.97e-15	-0.00174439	0.000364832	1.74e-06	1.18e-08	0.627223	20	1.81e-07	II	Body	chr6:32063533-32065044	Island
cg19918208	6		28828364	rs148696809	6	28934352	C	T	0.0695825	0.000551853	0.000110428	5.81e-07	-0.804383	0.0494506	1.71e-59	-0.000686058	0.000143616	1.78e-06	4.85e-05	0.998926	20	0.000363526	II		chr6:28831682-28832134	N_Shelf
cg08951271	6	DDR1	30850543	rs3130985	6	31085356	T	C	0.0864811	0.000719577	9.91e-05	3.86e-13	0.27556	0.0438092	3.17e-10	0.00261133	0.000549282	1.99e-06	1.99e-06	0.279025	18	1.99e-05	II	TSS1500	chr6:30852102-30852676	N_Shore
cg21620139	6	C6orf25;C6orf25;C6orf25;C6orf25;C6orf25;C6orf25	31691535	rs1150757	6	32029205	A	G	0.0755467	0.000702455	0.000105905	3.29e-11	-0.319972	0.0470628	1.05e-11	-0.00219536	0.000462402	2.06e-06	2.06e-06	0.202921	20	2.05e-05	I	Body;Body;Body;Body;Body;Body	chr6:31691425-31691718	Island
cg17974398	6	HLA-C	31239324	rs9266194	6	31324790	G	A	0.503976	-0.000365936	7.34e-05	6.12e-07	0.445385	0.031909	2.81e-44	-0.000821617	0.00017494	2.65e-06	9.22e-10	0.0747547	20	1.84e-08	I	Body	chr6:31238852-31240120	Island
cg26177760	6	BAT1;BAT1	31507785	rs2534681	6	31462931	A	T	0.505964	-0.000362365	7.22e-05	5.17e-07	0.433809	0.0326282	2.46e-40	-0.00083531	0.000177867	2.65e-06	2.41e-10	0.146321	20	5.49e-09	II	Body;Body	chr6:31509668-31509896	N_Shore
cg00397479	6	NEU1;SLC44A4	31831510	rs433061	6	32014828	A	G	0.0735586	0.000704564	0.000106	2.99e-11	-0.307809	0.0464238	3.35e-11	-0.00228896	0.000487615	2.68e-06	2.68e-06	0.0909581	20	2.61e-05	II	TSS1500;Body	chr6:31830299-31830948	S_Shore
cg24138857	6	TNXB	32055079	rs693906	6	31835164	C	G	0.11332	0.000609232	9.9e-05	7.67e-10	-0.307613	0.042537	4.77e-13	-0.00198051	0.000422675	2.79e-06	2.1e-08	0.225911	20	3.03e-07	I	Body	chr6:32055067-32055601	Island
cg00640087	6	MSH5;MSH5;MSH5;MSH5	31707202	rs3130063	6	31558702	T	C	0.0815109	0.000769028	0.000103228	9.35e-14	-0.270765	0.0450626	1.87e-09	-0.0028402	0.000607273	2.91e-06	2.91e-06	0.822098	20	2.83e-05	II	TSS1500;TSS1500;TSS1500;TSS1500	chr6:31707489-31708336	N_Shore
cg10046620	6	HIST1H2AI	27775042	rs13194781	6	27815639	G	A	0.0725646	0.00053697	0.0001112	1.37e-06	0.917895	0.0489216	1.53e-78	0.000585002	0.000125095	2.92e-06	5.02e-06	0.979627	20	4.6e-05	II	TSS1500	chr6:27775329-27776258	N_Shore
cg05053818	6	BAT3;BAT3;BAT3;BAT3	31618987	rs693906	6	31835164	C	G	0.11332	0.000609232	9.9e-05	7.67e-10	-0.305632	0.0424711	6.19e-13	-0.00199335	0.000426295	2.93e-06	1.62e-07	0.176759	20	1.97e-06	II	Body;Body;Body;Body	chr6:31619856-31620525	N_Shore
cg00381684	6	CFB;CFB	31913814	rs1265888	6	32066447	A	G	0.11332	0.000570097	9.45e-05	1.61e-09	-0.308159	0.042092	2.46e-13	-0.00185001	0.000397355	3.23e-06	5.2e-08	0.202466	20	6.95e-07	I	1stExon;5'UTR
cg16587838	6	CLIC1	31704705	rs1800628	6	31546850	A	G	0.0795229	0.000783959	0.00010368	3.99e-14	-0.265064	0.0450664	4.06e-09	-0.00295762	0.000637075	3.44e-06	3.44e-06	0.892811	20	3.29e-05	I	TSS1500	chr6:31707489-31708336	N_Shelf
cg15255946	6	HLA-DQB2	32729563	rs1047985	6	32605216	A	G	0.222664	0.00047639	8.51e-05	2.15e-08	-0.330866	0.0398691	1.05e-16	-0.00143983	0.000310181	3.45e-06	5.47e-06	0.518741	20	4.99e-05	I	Body	chr6:32729342-32729877	Island
cg26476939	6	TNXB	32065043	rs2284189	6	32607396	C	T	0.0884692	0.000610712	0.000101032	1.5e-09	-0.32793	0.0452943	4.49e-13	-0.00186232	0.000401355	3.48e-06	3.48e-06	0.565734	20	3.32e-05	II	Body	chr6:32063533-32065044	Island
cg09748960	6	BTNL2	32374926	rs583177	6	32579567	A	C	0.270378	0.000442329	8.17e-05	6.07e-08	-0.332299	0.0372035	4.19e-19	-0.00133112	0.000287403	3.63e-06	2.69e-06	0.0871872	20	2.62e-05	II	TSS200
cg02429905	6	PRRT1;PPT2	32119944	rs9271642	6	32592219	A	G	0.414513	0.00052102	7.34e-05	1.25e-12	-0.203341	0.0335364	1.33e-09	-0.0025623	0.000555722	4.01e-06	4.01e-06	0.807132	6	3.74e-05	II	TSS1500;TSS1500	chr6:32121829-32122529	N_Shore
cg23621689	6	C6orf25;C6orf25;C6orf25;C6orf25;C6orf25;C6orf25	31691685	rs3115672	6	31727897	T	C	0.0745527	0.000751899	0.000105331	9.44e-13	-0.278587	0.0461413	1.56e-09	-0.00269897	0.000585474	4.03e-06	4.03e-06	0.524861	20	3.76e-05	II	Body;Body;Body;Body;Body;Body	chr6:31691425-31691718	Island
cg08557799	6	CYP21A2;CYP21A2	32006951	rs497309	6	31892484	C	A	0.0735586	0.000743612	0.000105702	1.99e-12	0.283982	0.0471318	1.69e-09	0.00261852	0.000572198	4.73e-06	4.73e-06	0.643024	20	4.37e-05	II	Body;Body
cg06060835	6	CFB;CFB	31913809	rs394439	6	32025555	A	C	0.111332	0.000574019	9.48e-05	1.4e-09	-0.297088	0.0426626	3.32e-12	-0.00193215	0.000422835	4.89e-06	4.89e-06	0.141814	20	4.49e-05	I	1stExon;5'UTR
cg13081526	6		32449961	rs9271620	6	32591777	G	T	0.506958	0.000327805	7.21e-05	5.42e-06	1.1519	0.0206841	0	0.000284578	6.28e-05	5.82e-06	1.56e-14	0.977444	20	3.36e-12	II
cg18854144	6	C6orf25;C6orf25;C6orf25;C6orf25;C6orf25;C6orf25	31691781	rs433061	6	32014828	A	G	0.0735586	0.000704564	0.000106	2.99e-11	-0.290003	0.0471495	7.71e-10	-0.00242951	0.000538165	6.35e-06	6.35e-06	0.377749	20	5.7e-05	II	Body;Body;Body;Body;Body;Body	chr6:31691425-31691718	S_Shore
cg26958806	6		27640298	rs35037868	6	27759115	C	G	0.0715706	0.000566771	0.000112744	4.98e-07	0.51802	0.0511452	4.13e-24	0.00109411	0.000242978	6.7e-06	5.94e-05	0.380004	20	0.0004362	II
cg19127747	6	C6orf25;C6orf25;C6orf25;C6orf25;C6orf25;C6orf25	31691750	rs1150757	6	32029205	A	G	0.0755467	0.000702455	0.000105905	3.29e-11	-0.287505	0.0470841	1.02e-09	-0.00244328	0.000543869	7.04e-06	7.04e-06	0.345813	20	6.29e-05	II	Body;Body;Body;Body;Body;Body	chr6:31691425-31691718	S_Shore
cg06132876	6	C6orf25;C6orf25;C6orf25;C6orf25;C6orf25;C6orf25	31692080	rs652888	6	31851234	G	A	0.200795	0.000493648	8.45e-05	5.2e-09	-0.270343	0.0385019	2.19e-12	-0.00182601	0.000406657	7.11e-06	5.56e-09	0.207349	20	9.08e-08	II	Body;Body;Body;Body;Body;Body	chr6:31691425-31691718	S_Shore
cg13083523	6	TRIM26	30180820	rs2596495	6	31323416	C	G	0.0954274	0.000733407	0.000100733	3.32e-13	-0.250744	0.0440361	1.24e-08	-0.00292492	0.000652119	7.28e-06	7.28e-06	0.104222	14	6.48e-05	II	5'UTR	chr6:30180933-30182187	N_Shore
cg23065732	6	CLIC1	31701808	rs3115672	6	31727897	T	C	0.0745527	0.000751899	0.000105331	9.44e-13	-0.265001	0.0461893	9.62e-09	-0.00283734	0.000634477	7.75e-06	7.75e-06	0.778901	18	6.84e-05	II	Body	chr6:31695894-31698245	S_Shelf
cg24208375	6	CLIC1;CLIC1	31704282	rs497309	6	31892484	C	A	0.0735586	0.000743612	0.000105702	1.99e-12	-0.268923	0.0465124	7.39e-09	-0.00276515	0.000619048	7.94e-06	7.94e-06	0.458317	20	6.98e-05	I	1stExon;5'UTR	chr6:31707489-31708336	N_Shelf
cg22670819	6	CFB;CFB	31913759	rs1265888	6	32066447	A	G	0.11332	0.000570097	9.45e-05	1.61e-09	-0.276263	0.0419778	4.67e-11	-0.0020636	0.00046403	8.7e-06	1.18e-07	0.397418	20	1.46e-06	II	1stExon;5'UTR
cg27490993	6		28984269	rs148696809	6	28934352	C	T	0.0695825	0.000551853	0.000110428	5.81e-07	0.486312	0.0500462	2.55e-22	0.00113477	0.000255341	8.82e-06	0.000152514	0.316737	20	0.00103069	II		chr6:28984418-28984686	N_Shore
cg23756442	6	TRIM27	28892465	rs148696809	6	28934352	C	T	0.0695825	0.000551853	0.000110428	5.81e-07	-0.4837	0.0501986	5.65e-22	-0.0011409	0.000257176	9.15e-06	9.15e-06	0.326361	20	7.94e-05	II	TSS1500	chr6:28890951-28892013	S_Shore
cg18020679	6	SLC39A7;SLC39A7;RXRB	33168031	rs9266194	6	31324790	G	A	0.503976	-0.000365936	7.34e-05	6.12e-07	-0.30908	0.031866	3.03e-22	0.00118395	0.000266934	9.19e-06	1.69e-09	0.943823	20	3.2e-08	I	TSS1500;TSS1500;1stExon	chr6:33167885-33168715	Island
cg25393613	6	TNXB	32055068	rs394439	6	32025555	A	C	0.111332	0.000574019	9.48e-05	1.4e-09	-0.278397	0.0427487	7.4e-11	-0.00206187	0.000464944	9.22e-06	9.22e-06	0.161339	20	7.99e-05	II	Body	chr6:32055067-32055601	Island
cg10041232	6	CLIC1	31700237	rs501942	6	31840477	T	C	0.0735586	0.000762942	0.000105694	5.26e-13	-0.261685	0.0465899	1.95e-08	-0.0029155	0.000657698	9.3e-06	9.3e-06	0.210793	14	8.05e-05	II	Body	chr6:31695894-31698245	S_Shore
cg22834713	6		28984341	rs148696809	6	28934352	C	T	0.0695825	0.000551853	0.000110428	5.81e-07	0.47652	0.0498044	1.09e-21	0.00115809	0.000261445	9.44e-06	9.44e-06	0.61892	20	8.14e-05	I		chr6:28984418-28984686	N_Shore
cg24268004	6	VARS2;VARS2;VARS2	30882373	rs2233980	6	31079644	A	G	0.0854871	0.000728529	9.94e-05	2.28e-13	0.240782	0.0434822	3.07e-08	0.00302568	0.000684757	9.93e-06	9.93e-06	0.389101	20	8.52e-05	I	5'UTR;5'UTR;Body	chr6:30881533-30882296	S_Shore
cg07421596	6	CFB;CFB	31913770	rs394439	6	32025555	A	C	0.111332	0.000574019	9.48e-05	1.4e-09	-0.273899	0.0424594	1.11e-10	-0.00209573	0.000474676	1.01e-05	5.18e-06	0.49342	20	4.73e-05	II	1stExon;5'UTR
cg22708150	6	LY6G5C	31649619	rs693906	6	31835164	C	G	0.11332	0.000609232	9.9e-05	7.67e-10	-0.272696	0.0431807	2.7e-10	-0.00223411	0.000506995	1.05e-05	3.84e-07	0.637838	20	4.33e-06	I	TSS1500	chr6:31650648-31651292	N_Shore
cg18060330	6	BTNL2	32376066	rs115625939	6	32583584	G	A	0.107356	-0.000546812	0.000123368	9.32e-06	-1.47914	0.0486503	4.94e-203	0.000369682	8.43e-05	1.15e-05	2.58e-09	0.725404	20	4.63e-08	II	TSS1500
cg22425813	6	HLA-DRA	32411670	rs9271620	6	32591777	G	T	0.506958	0.000327805	7.21e-05	5.42e-06	-0.500263	0.031357	2.68e-57	-0.000655265	0.000149825	1.22e-05	1.82e-07	0.405965	20	2.19e-06	II	Body
cg02675264	6		28984246	rs148696809	6	28934352	C	T	0.0695825	0.000551853	0.000110428	5.81e-07	0.449948	0.050602	6.01e-19	0.00122648	0.000281528	1.32e-05	8.36e-05	0.17569	20	0.000592104	II		chr6:28984418-28984686	N_Shore
cg21438527	6	HIST1H4D	26189355	rs13204572	6	26189356	C	G	0.0656064	0.00051048	0.000117415	1.38e-05	2.097	0.0281606	0	0.000243433	5.61e-05	1.42e-05	3.57e-05	0.998544	20	0.000274616	II	TSS200	chr6:26188997-26189295	S_Shore
cg14132236	6		28984254	rs148696809	6	28934352	C	T	0.0695825	0.000551853	0.000110428	5.81e-07	0.441841	0.0505931	2.47e-18	0.00124899	0.000287953	1.44e-05	0.000103125	0.421114	20	0.000722909	II		chr6:28984418-28984686	N_Shore
cg18784558	6		27635849	rs34573979	6	27480526	T	C	0.0705765	0.000576045	0.000112103	2.77e-07	0.414266	0.0512332	6.17e-16	0.00139052	0.000320626	1.45e-05	0.000144722	0.790641	20	0.000982555	II
cg02665416	6		28984461	rs144447022	6	29244219	T	G	0.0695825	0.000563388	0.000110416	3.35e-07	0.407728	0.0496247	2.1e-16	0.00138177	0.000318779	1.46e-05	1.46e-05	0.686888	20	0.000122465	II		chr6:28984418-28984686	Island
cg10254167	6	BTNL2	32374956	rs502055	6	32579003	C	T	0.262425	0.000441691	8.16e-05	6.29e-08	-0.260044	0.0365441	1.11e-12	-0.00169852	0.000394375	1.66e-05	1.66e-05	0.0953229	20	0.000137286	II	TSS200
cg10632955	6	BAT3;BAT3;BAT3;BAT3	31606872	rs693906	6	31835164	C	G	0.11332	0.000609232	9.9e-05	7.67e-10	0.254439	0.0422052	1.65e-09	0.00239441	0.000556101	1.66e-05	1.66e-05	0.0674843	20	0.000137846	II	3'UTR;3'UTR;3'UTR;3'UTR
cg25136988	6	LY6G5C	31649623	rs693906	6	31835164	C	G	0.11332	0.000609232	9.9e-05	7.67e-10	-0.260934	0.0433724	1.79e-09	-0.00233481	0.000542833	1.7e-05	2.55e-07	0.474831	20	2.99e-06	I	TSS1500	chr6:31650648-31651292	N_Shore
cg12923268	6	C6orf25;C6orf25;C6orf25;C6orf25;C6orf25;C6orf25	31691812	rs652888	6	31851234	G	A	0.200795	0.000493648	8.45e-05	5.2e-09	-0.242926	0.0383885	2.48e-10	-0.00203209	0.000473463	1.77e-05	3.61e-07	0.493819	20	4.09e-06	II	Body;Body;Body;Body;Body;Body	chr6:31691425-31691718	S_Shore
cg06863878	6	NOTCH4	32168732	rs2284189	6	32607396	C	T	0.0884692	0.000610712	0.000101032	1.5e-09	-0.269745	0.0444555	1.3e-09	-0.00226403	0.000528685	1.85e-05	1.85e-05	0.733166	20	0.000151254	II	Body
cg09012858	6		28984234	rs148696809	6	28934352	C	T	0.0695825	0.000551853	0.000110428	5.81e-07	0.418421	0.0507213	1.59e-16	0.00131889	0.000308565	1.92e-05	7.01e-05	0.231132	20	0.000505666	II		chr6:28984418-28984686	N_Shore
cg22955778	6		27798556	rs13194781	6	27815639	G	A	0.0725646	0.00053697	0.0001112	1.37e-06	0.463544	0.0508282	7.52e-20	0.0011584	0.000271444	1.98e-05	0.000136511	0.385382	20	0.000930248	II		chr6:27798990-27799427	N_Shore
cg16257013	6	TRIM26	30167403	rs149543464	6	30400763	A	G	0.082505	0.000610044	0.000101613	1.93e-09	0.281511	0.0465617	1.49e-09	0.00216703	0.000508682	2.04e-05	2.04e-05	0.124445	20	0.000165319	II	5'UTR
cg01255465	6	BAT3;BAT3;BAT3;BAT3	31619581	rs433061	6	32014828	A	G	0.0735586	0.000704564	0.000106	2.99e-11	-0.260452	0.0471403	3.29e-08	-0.00270516	0.000636681	2.15e-05	6.13e-05	0.924598	20	0.000449171	II	5'UTR;5'UTR;5'UTR;5'UTR	chr6:31619856-31620525	N_Shore
cg14441480	6	HLA-DQB2	32729500	rs1047985	6	32605216	A	G	0.222664	0.00047639	8.51e-05	2.15e-08	-0.260761	0.040274	9.5e-11	-0.00182692	0.000431338	2.28e-05	1.7e-05	0.49461	20	0.000140141	I	Body	chr6:32729342-32729877	Island
cg15225267	6		31276187	rs1894743	6	31326794	A	T	0.403579	0.000323004	7.22e-05	7.58e-06	-0.41334	0.0320476	4.64e-38	-0.000781449	0.000184773	2.34e-05	9.58e-11	0.238341	20	2.46e-09	II		chr6:31276241-31276526	N_Shore
cg25108566	6	HIST1H2AI;HIST1H2BL	27775657	rs200484	6	27775674	G	A	0.0864811	0.000488036	0.000104323	2.9e-06	0.437099	0.0446874	1.36e-22	0.00111653	0.000264564	2.44e-05	2.44e-05	0.279311	20	0.000193989	II	TSS1500;1stExon	chr6:27775329-27776258	Island
cg16113650	6	VARS2;VARS2;VARS2	30883959	rs2249935	6	31327178	A	G	0.177932	0.000566711	8.61e-05	4.61e-11	0.201305	0.0366363	3.91e-08	0.00281519	0.000667363	2.46e-05	2.46e-05	0.210198	18	0.000195424	II	Body;Body;Body	chr6:30881533-30882296	S_Shore
cg18273421	6	C6orf27	31734554	rs693906	6	31835164	C	G	0.11332	0.000609232	9.9e-05	7.67e-10	-0.248943	0.0431401	7.9e-09	-0.00244728	0.000581482	2.57e-05	2.57e-05	0.234086	6	0.000203547	II	Body
cg20370184	6	SLC44A4	31838544	rs2242664	6	31839331	C	T	0.423459	0.000303485	7.2e-05	2.53e-05	1.34453	0.0143319	0	0.000225718	5.36e-05	2.57e-05	9.11e-14	0.383053	20	1.06e-11	II	Body
cg09739413	6	HLA-DQB2	32729498	rs1047985	6	32605216	A	G	0.222664	0.00047639	8.51e-05	2.15e-08	-0.254676	0.0400166	1.96e-10	-0.00187057	0.00044494	2.62e-05	1.24e-05	0.533211	20	0.000105057	I	Body	chr6:32729342-32729877	Island
cg05119374	6		32399399	rs115250958	6	32509842	A	C	0.0755467	0.000747956	0.000123502	1.39e-09	0.27548	0.047907	8.91e-09	0.0027151	0.000651097	3.05e-05	3.05e-05	0.301838	20	0.000236742	II
cg16553272	6	SLC44A4	31847028	rs644774	6	31838490	C	T	0.423459	0.000303503	7.2e-05	2.52e-05	-0.842492	0.0287461	8.19e-189	-0.000360244	8.64e-05	3.05e-05	2.16e-13	0.0664942	20	2.09e-11	II	TSS1500
cg12315302	6	HIST1H4D	26189340	rs55706012	6	26266311	C	A	0.0675944	0.000514651	0.000116698	1.03e-05	0.638592	0.0506561	1.95e-36	0.000805915	0.000193602	3.14e-05	0.00107152	0.200381	20	0.00628204	II	TSS200	chr6:26188997-26189295	S_Shore
cg08873792	6	PPP1R2P1	32847811	rs9272683	6	32608969	G	A	0.301193	0.000489745	8.14e-05	1.82e-09	-0.220057	0.0384122	1.01e-08	-0.00222554	0.000536555	3.36e-05	3.36e-05	0.776867	20	0.000259813	I	Body	chr6:32847498-32847846	Island
cg21632158	6		29521356	rs149543464	6	30400763	A	G	0.082505	0.000610044	0.000101613	1.93e-09	0.265494	0.0464776	1.11e-08	0.00229777	0.000555237	3.5e-05	3.5e-05	0.974312	6	0.000269921	I		chr6:29521110-29521833	Island
cg10466124	6	HLA-DRB5	32498285	rs9271406	6	32587588	A	G	0.49006	0.000301871	7.2e-05	2.78e-05	0.658387	0.0300641	2.63e-106	0.000458501	0.000111389	3.85e-05	2.99e-14	0.97448	20	4.99e-12	II	TSS1500
cg24707219	6	SLC44A4	31847009	rs577272	6	31837963	G	A	0.423459	0.000302368	7.2e-05	2.68e-05	-0.596939	0.0313442	7.28e-81	-0.000506531	0.000123522	4.12e-05	1.77e-11	0.0665478	20	6.17e-10	II	TSS200
cg07363637	6	SLC44A4	31846996	rs577272	6	31837963	G	A	0.423459	0.000302368	7.2e-05	2.68e-05	-0.589886	0.0315832	7.59e-78	-0.000512587	0.000125114	4.19e-05	5.19e-11	0.0563545	20	1.45e-09	II	TSS200
cg06414921	6		31276504	rs1894743	6	31326794	A	T	0.403579	0.000323004	7.22e-05	7.58e-06	-0.328966	0.0324755	4.08e-24	-0.000981877	0.000239792	4.23e-05	5.34e-08	0.305814	20	7.1e-07	I		chr6:31276241-31276526	Island
cg14614539	6	NOTCH4	32170458	rs9270745	6	32568264	A	G	0.331014	0.000360699	7.76e-05	3.32e-06	-0.312243	0.0361505	5.76e-18	-0.00115519	0.00028215	4.24e-05	1.77e-10	0.103366	20	4.15e-09	II	Body
cg16192371	6	PSORS1C1;PSORS1C2	31105337	rs36057735	6	31319923	G	C	0.142147	0.000528974	8.96e-05	3.55e-09	-0.23266	0.0409657	1.35e-08	-0.00227359	0.000555485	4.26e-05	4.26e-05	0.336204	20	0.000323503	II	Body;3'UTR
cg20610915	6		27635667	rs10484399	6	27534528	G	A	0.0695825	0.000539213	0.000111229	1.25e-06	0.381169	0.0499823	2.42e-14	0.00141463	0.000345779	4.29e-05	4.29e-05	0.50539	20	0.000325756	II
cg13177375	6		28864820	rs148696809	6	28934352	C	T	0.0695825	0.000551853	0.000110428	5.81e-07	0.344706	0.0488022	1.63e-12	0.00160094	0.000392427	4.51e-05	4.51e-05	0.430376	20	0.000340631	I		chr6:28863343-28863545	S_Shore
cg08710841	6		30421107	rs2233986	6	31079076	A	G	0.341948	0.000407692	7.64e-05	9.4e-08	-0.218455	0.0345851	2.68e-10	-0.00186625	0.000457748	4.56e-05	0.000105105	0.345977	14	0.000734633	II		chr6:30418844-30419630	S_Shore
cg00719211	6		28984453	rs144447022	6	29244219	T	G	0.0695825	0.000563388	0.000110416	3.35e-07	0.334054	0.0492835	1.22e-11	0.00168652	0.000413716	4.57e-05	4.57e-05	0.923833	20	0.000344801	II		chr6:28984418-28984686	Island
cg05619024	6	HLA-C	31239411	rs1131165	6	31324887	C	G	0.50994	-0.000312073	7.32e-05	2e-05	-0.453445	0.0327787	1.6e-43	0.000688227	0.000168861	4.59e-05	5.41e-10	0.354885	20	1.13e-08	II	Body	chr6:31238852-31240120	Island
cg00856041	6		27798455	rs175597	6	27810626	C	T	0.0864811	0.000487424	0.000104308	2.97e-06	0.39717	0.0478481	1.04e-16	0.00122724	0.000301385	4.66e-05	4.66e-05	0.201399	20	0.000351089	II		chr6:27798990-27799427	N_Shore
cg26657086	6	BTNL2	32373089	rs9272559	6	32607124	C	T	0.151093	0.000489543	8.21e-05	2.46e-09	-0.214501	0.038719	3.03e-08	-0.00228224	0.000562253	4.93e-05	4.2e-05	0.466483	20	0.000319326	II	Body
cg20933634	6		27740509	rs9468223	6	27740666	T	C	0.243539	0.000339008	8.22e-05	3.73e-05	0.818777	0.035603	4.95e-117	0.000414042	0.000102005	4.93e-05	1.9e-05	0.542689	20	0.000154308	II
cg27179866	6		27740120	rs9468223	6	27740666	T	C	0.243539	0.000339008	8.22e-05	3.73e-05	0.782322	0.0356263	7.09e-107	0.000433336	0.00010692	5.06e-05	4.54e-07	0.391139	20	5.06e-06	I
cg27003765	6	SLC44A4;SLC44A4	31846769	rs577272	6	31837963	G	A	0.423459	0.000302368	7.2e-05	2.68e-05	-0.499838	0.0322727	4.18e-54	-0.000604932	0.000149259	5.06e-05	5.51e-11	0.0915142	20	1.52e-09	I	5'UTR;1stExon
cg08265274	6	HLA-DRB5	32490444	rs2647071	6	32573910	T	C	0.26839	-0.000330958	8.16e-05	4.95e-05	-1.23911	0.0270029	0	0.000267093	6.61e-05	5.3e-05	3.05e-11	0.999737	20	9.42e-10	II	Body	chr6:32489742-32490128	S_Shore
cg27546977	6		29521152	rs149543464	6	30400763	A	G	0.082505	0.000610044	0.000101613	1.93e-09	0.253014	0.0463196	4.7e-08	0.00241111	0.000596765	5.34e-05	5.34e-05	0.87247	12	0.000396118	II		chr6:29521110-29521833	Island
cg24529722	6	SLC44A4	31846924	rs3130482	6	31839782	A	C	0.55666	-0.000310398	7.2e-05	1.61e-05	0.376805	0.0327073	1.04e-30	-0.000823763	0.000203926	5.36e-05	5.19e-09	0.104903	20	8.57e-08	II	TSS200
cg18137931	6		28984374	rs144447022	6	29244219	T	G	0.0695825	0.000563388	0.000110416	3.35e-07	0.323272	0.0500128	1.02e-10	0.00174277	0.000435151	6.2e-05	6.2e-05	0.848775	20	0.000453825	I		chr6:28984418-28984686	N_Shore
cg20544437	6	SLC44A4	31839329	rs577272	6	31837963	G	A	0.423459	0.000302368	7.2e-05	2.68e-05	0.428417	0.0328436	6.86e-39	0.00070578	0.000176569	6.41e-05	1.54e-08	0.441859	20	2.29e-07	II	Body
cg13798746	6	TNXB	32038887	rs185819	6	32050067	C	T	0.550696	-0.00032113	7.22e-05	8.58e-06	0.28874	0.0329508	1.91e-18	-0.00111218	0.000280294	7.25e-05	2.8e-07	0.0649126	20	3.26e-06	II	Body
cg21286967	6	DDAH2	31696710	rs2534681	6	31462931	A	T	0.505964	-0.000362365	7.22e-05	5.17e-07	0.217932	0.0336773	9.72e-11	-0.00166274	0.00041921	7.3e-05	3.76e-08	0.146786	20	5.16e-07	II	Body	chr6:31695894-31698245	Island
cg22727233	6	LY6G6C	31688428	rs2242665	6	31839309	C	T	0.423459	0.000303419	7.2e-05	2.54e-05	0.371631	0.0324184	2.01e-30	0.000816452	0.000206526	7.71e-05	2.57e-06	0.169868	20	2.51e-05	II	Body	chr6:31691425-31691718	N_Shelf
cg09130091	6	SLC44A4	31838613	rs644774	6	31838490	C	T	0.423459	0.000303503	7.2e-05	2.52e-05	-0.347131	0.0321069	3.03e-27	-0.000874318	0.00022274	8.66e-05	0.000445364	0.087518	20	0.00278367	II	Body
cg03608520	6	DDAH2	31696720	rs2534671	6	31465661	G	T	0.505964	-0.000362025	7.22e-05	5.28e-07	0.208596	0.0337598	6.46e-10	-0.00173553	0.000445661	9.85e-05	8.54e-06	0.125634	20	7.45e-05	II	Body	chr6:31695894-31698245	Island
cg02205391	6	VARS	31762409	rs3130482	6	31839782	A	C	0.55666	-0.000310398	7.2e-05	1.61e-05	-0.295927	0.0329609	2.75e-19	0.0010489	0.000269782	0.000101093	0.000101093	0.419949	20	0.000709969	II	Body	chr6:31763240-31763905	N_Shore
cg10661769	6	VARS2;VARS2;VARS2;GTF2H4	30881484	rs2233956	6	31081205	C	T	0.152087	0.000449185	8.67e-05	2.21e-07	0.225469	0.0386473	5.41e-09	0.00199223	0.000514259	0.000107076	0.000524909	0.09019	20	0.00326128	I	TSS1500;TSS1500;TSS1500;Body	chr6:30881533-30882296	N_Shore
cg14518907	6	EHMT2;EHMT2	31860292	rs577272	6	31837963	G	A	0.423459	0.000302368	7.2e-05	2.68e-05	-0.324241	0.0324699	1.76e-23	-0.000932541	0.000240911	0.000108438	6.34e-06	0.323613	20	5.7e-05	I	Body;Body	chr6:31856896-31857104	S_Shelf
cg19226100	6	ZNF193	28195028	rs66975207	6	26942146	C	A	0.0685885	0.000537615	0.00011443	2.62e-06	-0.346102	0.0509769	1.13e-11	-0.00155334	0.000402067	0.000111822	0.000111822	0.892399	20	0.000779359	II	Body	chr6:28192961-28193284	S_Shore
cg26712477	6		28984445	rs144447022	6	29244219	T	G	0.0695825	0.000563388	0.000110416	3.35e-07	0.292888	0.0500338	4.8e-09	0.00192356	0.0005001	0.000119889	0.000119889	0.401398	20	0.000828506	II		chr6:28984418-28984686	Island
cg20883227	6		28742389	rs200956	6	27839746	C	T	0.151093	0.000445259	9.37e-05	2.01e-06	-0.273373	0.0424172	1.16e-10	-0.00162876	0.000425817	0.000130759	4.87e-05	0.71201	20	0.000364416	II
cg12185399	6		27640341	rs34662244	6	28073881	A	G	0.0725646	0.000552862	0.000112061	8.07e-07	0.296097	0.0490757	1.6e-09	0.00186717	0.000488879	0.000133843	0.000133843	0.681692	20	0.000913762	II
cg22155039	6	NOTCH4	32182002	rs2534687	6	31461608	T	C	0.266402	0.000379927	7.78e-05	1.03e-06	-0.212691	0.0349493	1.16e-09	-0.00178629	0.000468885	0.000139165	0.000139165	0.143326	10	0.000947456	II	Body
cg17475271	6	HLA-DQB2	32729741	rs2856698	6	32636376	G	C	0.281312	0.000390679	7.68e-05	3.69e-07	-0.207298	0.0361815	1.01e-08	-0.00188463	0.000495571	0.000142993	0.000142993	0.0502613	20	0.000972616	II	Body	chr6:32729342-32729877	Island
cg12351042	6	OR2B2	27879749	rs6904596	6	27491299	A	G	0.0815109	0.000560434	0.000107595	1.9e-07	0.271763	0.0495777	4.22e-08	0.00206222	0.000546152	0.000159431	0.000159431	0.704088	20	0.00107196	II	1stExon
cg24195524	6	RNF5;RNF5P1	32147809	rs3132442	6	31839494	T	C	0.55666	-0.000311383	7.2e-05	1.51e-05	0.247952	0.0326558	3.13e-14	-0.00125582	0.000334048	0.000170326	4.57e-08	0.243011	20	6.16e-07	II	Body;Body
cg11025918	6	NOTCH4	32165183	rs9271377	6	32587165	G	T	0.405567	0.000303588	7.47e-05	4.84e-05	-0.321816	0.0339323	2.45e-21	-0.000943359	0.00025259	0.000187911	4.37e-09	0.0506832	20	7.32e-08	II	Body	chr6:32163292-32164383	S_Shore
cg06395469	6		27635558	rs200992	6	27814677	G	A	0.084493	0.000504115	0.000110527	5.09e-06	0.309069	0.0477758	9.86e-11	0.00163108	0.000437558	0.000193251	0.000193251	0.764403	20	0.00128241	II
cg07180897	6	HLA-DQB2	32729130	rs9274623	6	32635998	T	G	0.202783	0.000313454	8.41e-05	0.000195308	-1.34175	0.0231749	0	-0.000233616	6.28e-05	0.000201344	5.26e-13	0.999345	20	3.98e-11	II	Body	chr6:32729342-32729877	N_Shore
cg23266546	6		28190810	rs34662244	6	28073881	A	G	0.0725646	0.000552862	0.000112061	8.07e-07	0.279255	0.049441	1.62e-08	0.00197977	0.000532812	0.000202631	0.000202631	0.6437	20	0.00133981	II		chr6:28192961-28193284	N_Shelf
cg16646298	6	FLOT1	30698987	rs2524108	6	31232451	G	C	0.252485	0.000395605	8.08e-05	9.86e-07	0.199332	0.0354811	1.93e-08	0.00198465	0.0005378	0.00022397	0.00022397	0.0733688	15	0.00147295	I	Body
cg06857094	6	VARS	31762442	rs3130482	6	31839782	A	C	0.55666	-0.000310398	7.2e-05	1.61e-05	-0.23405	0.0329582	1.23e-12	0.0013262	0.000359736	0.000227266	0.000198037	0.0817039	9	0.00131298	II	Body	chr6:31763240-31763905	N_Shore
cg14345882	6	BTN3A2	26364793	rs9379859	6	26369549	T	C	0.112326	0.000389398	0.000105494	0.000223211	1.69143	0.0317358	0	0.000230218	6.25e-05	0.00023108	0.000167328	0.717129	20	0.00111846	II	TSS1500
cg02293354	6	HLA-DQA2	32711008	rs9271406	6	32587588	A	G	0.49006	0.000301871	7.2e-05	2.78e-05	0.245329	0.0322401	2.75e-14	0.00123047	0.000335189	0.00024162	6.77e-05	0.46657	20	0.000491215	II	Body
cg26512045	6	CCHCR1;CCHCR1;CCHCR1	31111158	rs1894743	6	31326794	A	T	0.403579	0.000323004	7.22e-05	7.58e-06	0.202128	0.0319361	2.47e-10	0.00159802	0.000437228	0.000257297	0.000257297	0.382032	9	0.00167562	I	Body;Body;Body
cg01192291	6	ZKSCAN4	28220797	rs9380069	6	28203300	G	A	0.106362	0.000379224	9.95e-05	0.000138843	-0.569774	0.0452073	2.02e-36	-0.000665569	0.000182488	0.000265114	8.88e-05	0.074748	20	0.000626341	II	TSS1500	chr6:28219523-28219745	S_Shore
cg23464743	6	HLA-DQB1	32633163	rs9274617	6	32635904	A	T	0.379722	0.000264037	7.27e-05	0.000279456	1.03933	0.0265367	0	0.000254045	7.02e-05	0.000296777	7.63e-14	0.999386	20	9.5e-12	II	Body	chr6:32632158-32633027	S_Shore
cg21588215	6	HLA-DQB1	32632937	rs9274617	6	32635904	A	T	0.379722	0.000264037	7.27e-05	0.000279456	0.841833	0.0294047	2.91e-180	0.000313645	8.7e-05	0.000312493	2.45e-12	0.686525	20	1.32e-10	I	Body	chr6:32632158-32633027	Island
cg09452510	6	C6orf10	32330188	rs6937318	6	32024832	C	T	0.583499	-0.000273517	7.19e-05	0.0001429	-0.349841	0.031173	3.16e-29	0.000781832	0.000217061	0.000315907	1.01e-06	0.141638	20	1.05e-05	II	Body
cg16361343	6	EHMT2;EHMT2	31863472	rs644827	6	31838441	T	C	0.423459	0.000303588	7.2e-05	2.51e-05	-0.225929	0.0331489	9.39e-12	-0.00134373	0.000374907	0.000338147	0.000338147	0.227804	16	0.0021619	II	Body;Body	chr6:31864897-31865419	N_Shore
cg04659729	6	VARS	31762688	rs3132442	6	31839494	T	C	0.55666	-0.000311383	7.2e-05	1.51e-05	-0.21383	0.0335888	1.94e-10	0.00145622	0.000406922	0.000345419	0.000345419	0.968842	4	0.00220648	II	Body	chr6:31763240-31763905	N_Shore
cg25600103	6	SLC44A4	31838413	rs3130482	6	31839782	A	C	0.55666	-0.000310398	7.2e-05	1.61e-05	-0.210348	0.0329266	1.68e-10	0.00147564	0.000412787	0.000350465	0.000350465	0.468067	3	0.00223676	II	Body
cg18953509	6	MSH5;MSH5;MSH5;MSH5	31707301	rs9272324	6	32604152	G	A	0.372763	0.000304818	7.27e-05	2.72e-05	-0.222099	0.0325451	8.83e-12	-0.00137244	0.000383992	0.000351381	1.89e-07	0.19198	20	2.26e-06	II	TSS1500;TSS1500;TSS1500;TSS1500	chr6:31707489-31708336	N_Shore
cg26121931	6		29895204	rs1632908	6	29893403	G	C	0.145129	0.000322449	9.02e-05	0.000352205	1.41749	0.0254712	0	0.000227479	6.38e-05	0.000362219	2.85e-10	0.167112	20	6.38e-09	I		chr6:29894140-29895117	S_Shore
cg23681866	6		29895175	rs1632908	6	29893403	G	C	0.145129	0.000322449	9.02e-05	0.000352205	1.34734	0.0275605	0	0.000239323	6.71e-05	0.000365221	1.45e-11	0.0735732	20	5.21e-10	II		chr6:29894140-29895117	S_Shore
cg25843346	6	VARS	31762555	rs644774	6	31838490	C	T	0.423459	0.000303503	7.2e-05	2.52e-05	0.223187	0.0334432	2.5e-11	0.00135986	0.000381732	0.000367563	0.000103132	0.478385	13	0.000722909	II	Body	chr6:31763240-31763905	N_Shore
cg07954885	6	BRD2	32935263	rs116131925	6	32929943	T	A	0.0516899	0.000496112	0.000124727	6.96e-05	-0.438422	0.0558161	4.01e-15	-0.00113159	0.000318888	0.000387373	0.000387373	0.0669529	18	0.00245764	II	TSS1500	chr6:32935896-32936792	N_Shore
cg02045355	6	BTN3A2	26365194	rs16891725	6	26479150	T	C	0.11829	0.000428233	0.000105261	4.74e-05	0.338272	0.0468988	5.48e-13	0.00126594	0.000357258	0.000394858	0.0020835	0.347773	20	0.0113795	II	TSS1500
cg06035815	6	HIST1H4D	26189597	rs67575965	6	26196593	G	A	0.224652	0.000305991	8.5e-05	0.000318445	0.751654	0.0376602	1.26e-88	0.00040709	0.000114911	0.000396124	5.5e-05	0.0666982	20	0.000406218	II	TSS1500	chr6:26188997-26189295	S_Shore
cg11981868	6	NOTCH4	32185954	rs192471087	6	32119730	C	G	0.199801	0.000307587	8.49e-05	0.000292683	0.595813	0.0368333	7.46e-59	0.000516248	0.000146072	0.000409023	5.58e-13	0.0506492	20	4.07e-11	II	Body
cg19497998	6		26595126	rs9379945	6	26907831	C	T	0.127237	0.000403488	0.000100436	5.89e-05	0.327877	0.0446433	2.07e-13	0.00123061	0.000349155	0.000424227	0.00172116	0.533748	20	0.00957854	II		chr6:26596046-26596321	N_Shore
cg19864342	6	HLA-DRB6	32529189	rs10093	6	32609173	G	C	0.44831	-0.000279842	7.64e-05	0.000249337	-0.411075	0.0319962	8.87e-38	0.000680757	0.000193256	0.000427385	5.27e-07	0.12186	20	5.77e-06	II	TSS1500
cg22025250	6	GTF2H4;GTF2H4	30876152	rs28380938	6	31320334	T	C	0.195825	-0.000381578	0.000103905	0.000240308	0.569478	0.0458363	1.93e-35	-0.000670049	0.00019026	0.000428711	6.47e-08	0.265151	20	8.37e-07	I	1stExon;5'UTR	chr6:30875642-30875957	S_Shore
cg12036303	6	KIAA1949;KIAA1949	30652907	rs2072633	6	31919578	A	G	0.349901	0.000318218	7.21e-05	1.02e-05	0.184144	0.0327558	1.89e-08	0.00172809	0.000497848	0.000518287	0.000518287	0.0935703	6	0.00322383	II	Body;1stExon	chr6:30654392-30654934	N_Shore
cg06458771	6		29663039	rs3129058	6	29648199	T	C	0.164016	0.000297801	8.57e-05	0.000512521	-1.51224	0.0186014	0	-0.000196927	5.67e-05	0.000518606	2.23e-08	0.0704997	20	3.19e-07	II
cg18766170	6		30421655	rs3130976	6	31081940	C	T	0.200795	0.000351213	7.96e-05	1.01e-05	-0.19114	0.0341124	2.1e-08	-0.00183746	0.000529901	0.000525196	0.000525196	0.42702	10	0.00326128	I		chr6:30418844-30419630	S_Shelf
cg22324029	6	HLA-DMB	32908466	rs116131925	6	32929943	T	A	0.0516899	0.000496112	0.000124727	6.96e-05	0.395304	0.0562193	2.04e-12	0.00125501	0.000362507	0.000536088	0.000536088	0.145732	12	0.00332049	II	Body
cg12105190	6	KIAA1949;KIAA1949	30653407	rs2072633	6	31919578	A	G	0.349901	0.000318218	7.21e-05	1.02e-05	0.180935	0.032473	2.52e-08	0.00175874	0.000508412	0.000541605	0.000541605	0.122293	14	0.00334901	II	Body;1stExon	chr6:30654392-30654934	N_Shore
cg02252769	6	SLC44A4	31838528	rs577272	6	31837963	G	A	0.423459	0.000302368	7.2e-05	2.68e-05	-0.195544	0.0324709	1.72e-09	-0.00154629	0.000448916	0.000572119	0.000572119	0.132985	12	0.00352582	II	Body
cg24694606	6	NCRNA00171	29977956	rs9259928	6	29902279	G	C	0.17495	0.000318865	9.15e-05	0.000492704	-0.77461	0.0393032	1.82e-86	-0.000411646	0.000119962	0.000600325	1.8e-09	0.0693417	20	3.4e-08	II	Body	chr6:29974220-29975369	S_Shelf
cg20704602	6	MOG;MOG;MOG;MOG;MOG;MOG;MOG;MOG;MOG;MOG;MOG	29635371	rs3129058	6	29648199	T	C	0.164016	0.000297801	8.57e-05	0.000512521	0.732445	0.036902	1.14e-87	0.000406585	0.000118811	0.000621394	1.15e-07	0.10657	20	1.43e-06	II	3'UTR;Body;3'UTR;Body;Body;Body;Body;Body;Body;Body;Body
cg21251018	6	NKAPL	28226885	rs200976	6	27854963	G	A	0.146123	0.000344367	9.08e-05	0.000149784	0.342569	0.0438509	5.62e-15	0.00100525	0.000294713	0.000647393	0.000647393	0.379229	20	0.00393362	II	TSS1500	chr6:28226979-28227483	N_Shore
cg08725892	6	MOG;MOG;MOG;MOG;MOG;MOG;MOG;MOG;MOG;MOG;MOG	29629986	rs3129058	6	29648199	T	C	0.164016	0.000297801	8.57e-05	0.000512521	0.669396	0.03738	1.02e-71	0.00044488	0.000130443	0.000648347	2.81e-07	0.286351	20	3.27e-06	II	Body;Body;Body;Body;Body;Body;Body;Body;Body;Body;Body
cg01035869	6		31242584	rs28380932	6	31319977	G	A	0.184891	-0.000334908	9.76e-05	0.000601832	-0.939745	0.0365566	9.87e-146	0.000356382	0.000104799	0.000672293	2.38e-10	0.868367	20	5.45e-09	II		chr6:31238852-31240120	S_Shelf
cg04856022	6	PPT2;PPT2	32122955	rs192471087	6	32119730	C	G	0.199801	0.000307587	8.49e-05	0.000292683	0.366001	0.0380305	6.34e-22	0.000840399	0.000247933	0.000699901	3.05e-09	0.564565	20	5.39e-08	II	Body;Body	chr6:32121829-32122529	S_Shore
cg12670305	6	VARS	31762630	rs644774	6	31838490	C	T	0.423459	0.000303503	7.2e-05	2.52e-05	0.188044	0.0330228	1.24e-08	0.001614	0.000476572	0.000707431	0.000707431	0.959794	3	0.00427016	I	Body	chr6:31763240-31763905	N_Shore
cg18067840	6	BTNL2	32375672	rs2454138	6	32570401	A	G	0.267396	-0.000289669	8.58e-05	0.000730619	0.541742	0.0328854	5.68e-61	-0.000534699	0.00016159	0.000936366	3.67e-12	0.560475	20	1.82e-10	II	TSS1500
cg09057517	6		27570490	rs9357042	6	27582795	C	A	0.34493	0.000264894	7.41e-05	0.000350039	-0.295669	0.0346037	1.29e-17	-0.000895914	0.000271647	0.000973494	0.000973494	0.0525645	20	0.00574401	II
cg27071793	6		31275718	rs2596474	6	31326223	G	A	0.359841	-0.000248791	7.44e-05	0.000824337	0.624421	0.0317155	2.72e-86	-0.000398435	0.000120838	0.000976347	4.84e-09	0.142609	20	8.02e-08	II		chr6:31276241-31276526	N_Shore
cg17745803	6	MOG;MOG;MOG;MOG;MOG;MOG;MOG;MOG;MOG;MOG;MOG	29631321	rs3129058	6	29648199	T	C	0.164016	0.000297801	8.57e-05	0.000512521	0.389294	0.0386985	8.33e-24	0.000764977	0.000232954	0.00102413	0.000397113	0.164859	20	0.00251266	II	Body;Body;Body;Body;Body;Body;Body;Body;Body;Body;Body
cg26343358	6		31275666	rs2523591	6	31326960	A	G	0.469185	-0.000244129	7.37e-05	0.000918877	0.727611	0.0304395	2.82e-126	-0.000335521	0.000102204	0.00102763	9.48e-12	0.0722132	20	3.83e-10	II		chr6:31276241-31276526	N_Shore
cg27258561	6		31275767	rs2523591	6	31326960	A	G	0.469185	-0.000244129	7.37e-05	0.000918877	0.723485	0.030459	1.03e-124	-0.000337435	0.000102799	0.00102907	3.13e-11	0.0968208	20	9.53e-10	II		chr6:31276241-31276526	N_Shore
cg03709428	6		31275741	rs2523591	6	31326960	A	G	0.469185	-0.000244129	7.37e-05	0.000918877	0.685484	0.0309196	6.7e-109	-0.000356141	0.000108651	0.00104608	7.73e-13	0.0524887	20	5.21e-11	II		chr6:31276241-31276526	N_Shore
cg25107000	6		31275643	rs2523591	6	31326960	A	G	0.469185	-0.000244129	7.37e-05	0.000918877	0.662623	0.0313731	5.13e-99	-0.000368428	0.000112525	0.00105966	3.29e-12	0.0950947	20	1.67e-10	II		chr6:31276241-31276526	N_Shore
cg14801238	6		31275664	rs2523591	6	31326960	A	G	0.469185	-0.000244129	7.37e-05	0.000918877	0.599194	0.0320473	5.22e-78	-0.000407429	0.000124849	0.00110091	4.57e-11	0.0981581	20	1.31e-09	II		chr6:31276241-31276526	N_Shore
cg09146459	6	HLA-DMA	32921200	rs116131925	6	32929943	T	A	0.0516899	0.000496112	0.000124727	6.96e-05	0.319198	0.056562	1.67e-08	0.00155425	0.000478057	0.00114931	0.00114931	0.129238	5	0.00666998	II	TSS1500
cg27292220	6		30980847	rs140953685	6	30960924	G	A	0.146123	-0.000343261	0.000105388	0.0011255	-1.6372	0.0341986	0	0.000209663	6.45e-05	0.00115566	6.26e-11	0.9834	20	1.7e-09	II
cg10876282	6	ZSCAN16	28092338	rs1631552	6	28089699	A	C	0.252485	0.000258678	7.9e-05	0.00106305	0.747529	0.0321726	2.02e-119	0.000346044	0.000106762	0.00118994	6.08e-06	0.468217	20	5.5e-05	II	TSS200
cg15407162	6	ZNF193	28192457	rs34477097	6	28197186	T	C	0.210736	0.000312287	8.28e-05	0.000163678	-0.247063	0.0390276	2.44e-10	-0.001264	0.00039028	0.00120077	0.00120077	0.682815	20	0.00692376	II	TSS1500	chr6:28192961-28193284	N_Shore
cg26811065	6	PSMB9;PSMB9	32825360	rs9276815	6	32825507	T	C	0.306163	0.000262993	7.66e-05	0.000597353	0.330273	0.0338607	1.78e-22	0.00079629	0.000245911	0.00120319	0.00120319	0.136643	15	0.00693227	II	Body;Body	chr6:32820849-32822370	S_Shelf
cg03515726	6	BTNL2	32367750	rs526784	6	32572030	A	T	0.250497	-0.000259764	7.81e-05	0.000875913	0.462312	0.0329749	1.17e-44	-0.00056188	0.000173544	0.00120508	7.77e-08	0.936997	20	9.95e-07	II	Body
cg07937542	6		32765150	rs2071470	6	32784753	C	T	0.308151	-0.000278916	8.06e-05	0.000538442	0.315123	0.0346167	8.77e-20	-0.000885102	0.000273605	0.00121657	0.00121657	0.0993322	20	0.00699292	II
cg17840250	6	PSMB9;PSMB9;TAP1	32822857	rs3763346	6	32823257	C	T	0.426441	0.000234721	7.26e-05	0.00123313	-1.19456	0.0196699	0	-0.000196492	6.09e-05	0.00125296	2.3e-10	0.271681	20	5.28e-09	II	Body;Body;TSS1500	chr6:32820849-32822370	S_Shore
cg09326440	6	HLA-E	30458161	rs2596499	6	31321429	A	T	0.28827	0.000283829	7.63e-05	0.000200653	-0.215333	0.0331805	8.6e-11	-0.00131809	0.000408559	0.00125445	0.000405928	0.258352	12	0.00255961	II	Body	chr6:30457369-30458175	Island
cg08460078	6		29829406	rs2524005	6	29899677	A	G	0.171968	0.00028343	8.64e-05	0.00103369	-0.633498	0.0363877	6.97e-68	-0.000447405	0.000138755	0.00126226	3.58e-08	0.98163	20	4.93e-07	II		chr6:29831849-29832086	N_Shelf
cg07156249	6	PSMB9;PSMB9;TAP1	32822911	rs3763346	6	32823257	C	T	0.426441	0.000234721	7.26e-05	0.00123313	-1.09729	0.0229013	0	-0.00021391	6.64e-05	0.00126509	3e-10	0.309382	20	6.66e-09	II	Body;Body;TSS1500	chr6:32820849-32822370	S_Shore
cg01260603	6		156203054	rs6913149	6	156205356	G	A	0.16501	-0.000321266	9.44e-05	0.000668166	-0.422784	0.0422903	1.57e-23	0.000759882	0.000235922	0.00127788	0.00127788	0.980239	20	0.00732812	II
cg19609334	6	TNXB	32056249	rs2734335	6	31893944	A	G	0.515905	-0.000244793	7.21e-05	0.00069088	0.336965	0.0330525	2.09e-24	-0.000726464	0.000225643	0.00128401	2.72e-09	0.69072	20	4.85e-08	II	Body	chr6:32055067-32055601	S_Shore
cg01320540	6	C6orf41	26983916	rs9393777	6	26942027	C	T	0.128231	0.000394424	0.000100143	8.2e-05	0.247876	0.0446052	2.74e-08	0.00159121	0.000495186	0.00131188	0.00131188	0.610722	20	0.00750552	II	Body	chr6:26987598-26988074	N_Shelf
cg11794033	6		31275267	rs2523591	6	31326960	A	G	0.469185	-0.000244129	7.37e-05	0.000918877	0.427231	0.0330022	2.49e-38	-0.000571422	0.000177974	0.0013241	8.35e-08	0.11858	20	1.06e-06	II		chr6:31276241-31276526	N_Shore
cg02158755	6	BTNL2	32375317	rs28383380	6	32607253	A	C	0.310139	-0.000249734	7.59e-05	0.00100753	-0.476462	0.0321748	1.29e-49	0.000524143	0.000163273	0.00132635	3.03e-06	0.997699	20	2.93e-05	II	TSS1500
cg23536255	6		31276105	rs2523591	6	31326960	A	G	0.469185	-0.000244129	7.37e-05	0.000918877	0.407463	0.0326548	9.86e-36	-0.000599144	0.000187046	0.00135914	1.72e-11	0.103185	20	6.03e-10	I		chr6:31276241-31276526	N_Shore
cg12846737	6		31276088	rs2523591	6	31326960	A	G	0.469185	-0.000244129	7.37e-05	0.000918877	0.403739	0.0328562	1.05e-34	-0.00060467	0.000188965	0.00137471	2.28e-09	0.082492	20	4.19e-08	I		chr6:31276241-31276526	N_Shore
cg20250722	6	HCG11	26522136	rs9379891	6	26579560	T	C	0.134195	0.000351931	0.000102416	0.000589741	0.399548	0.0457762	2.59e-18	0.000880823	0.000275479	0.00138664	0.00454584	0.0831154	20	0.0227169	II	Body	chr6:26521947-26522579	Island
cg20615401	6	ZSCAN16	28092323	rs156738	6	28014025	C	G	0.258449	0.000266595	7.87e-05	0.00071064	0.344609	0.0355012	2.82e-22	0.000773616	0.000242012	0.00139054	0.000702752	0.235962	20	0.00424541	II	TSS200
cg13249850	6	HLA-DQB1	32634508	rs28383432	6	32608880	A	G	0.2833	-0.000272688	8.11e-05	0.000774944	0.329826	0.0322133	1.33e-24	-0.000826763	0.00025886	0.00140385	0.000303679	0.96903	20	0.00195515	II	TSS200	chr6:32632158-32633027	S_Shore
cg02567488	6	PSMB9;PSMB9;TAP1	32822565	rs6930981	6	32826450	C	T	0.427435	0.000234666	7.26e-05	0.00123661	-0.65364	0.0308282	9.03e-100	-0.000359014	0.000112422	0.00140584	5.96e-07	0.311049	20	6.44e-06	II	Body;Body;TSS1500	chr6:32820849-32822370	S_Shore
cg25219495	6		32640493	rs28383313	6	32587117	G	C	0.32008	-0.000244261	7.63e-05	0.00136507	-0.96455	0.0267902	7.28e-284	0.000253238	7.94e-05	0.00142594	3.23e-13	1	20	2.73e-11	II
cg00963496	6	PBX2	32154023	rs192471087	6	32119730	C	G	0.199801	0.000307587	8.49e-05	0.000292683	0.251691	0.0375872	2.14e-11	0.00122208	0.000383627	0.00144454	0.000538119	0.134964	20	0.00333026	II	3'UTR
cg06952873	6	ZSCAN12L1	28059208	rs9295760	6	28147385	A	G	0.251491	0.000254058	7.91e-05	0.00131176	0.805802	0.0339794	2.56e-124	0.000315286	9.9e-05	0.00145108	1.65e-05	0.887689	20	0.000136812	II	Body
cg02932780	6	VARS	31762353	rs2293751	6	31907837	A	G	0.533797	-0.000280131	7.26e-05	0.000114729	-0.189762	0.0337377	1.86e-08	0.00147622	0.000464072	0.00146757	0.00146757	0.273677	8	0.00833137	II	Body	chr6:31763240-31763905	N_Shore
cg14373797	6	HLA-DPB1	33053576	rs115991849	6	33062357	C	A	0.0367793	0.000522816	0.000164083	0.0014411	-2.74716	0.0518222	0	-0.000190311	5.98e-05	0.00146996	2.43e-10	1	20	5.52e-09	II	Body
cg03426888	6	PBX2	32156527	rs192471087	6	32119730	C	G	0.199801	0.000307587	8.49e-05	0.000292683	0.25451	0.0386551	4.58e-11	0.00120855	0.000380849	0.00150718	0.00150718	0.136813	10	0.00853857	II	Body
cg11867546	6	HLA-J;NCRNA00171	29974810	rs2524005	6	29899677	A	G	0.171968	0.00028343	8.64e-05	0.00103369	0.469755	0.0379723	3.75e-35	0.000603357	0.000190242	0.00151637	1.42e-05	0.140015	20	0.000119361	I	Body;Body	chr6:29974220-29975369	Island
cg14740554	6	HLA-DQA2	32713607	rs9271523	6	32589806	G	A	0.293241	-0.000247149	7.68e-05	0.00128721	0.572868	0.0318429	2.31e-72	-0.000431424	0.00013616	0.00153228	7.45e-09	1	20	1.19e-07	II	Body
cg08325845	6	HLA-J;NCRNA00171	29974886	rs2524005	6	29899677	A	G	0.171968	0.00028343	8.64e-05	0.00103369	0.437961	0.0379166	7.33e-31	0.000647158	0.000205036	0.00159778	1.92e-06	0.1123	20	1.93e-05	I	Body;Body	chr6:29974220-29975369	Island
cg14432143	6	HLA-J;NCRNA00171	29975061	rs2524005	6	29899677	A	G	0.171968	0.00028343	8.64e-05	0.00103369	0.430387	0.0375883	2.35e-30	0.000658547	0.000208782	0.0016092	0.000149752	0.409652	20	0.00101483	II	Body;Body	chr6:29974220-29975369	Island
cg13207333	6	HLA-J;NCRNA00171	29974798	rs2524005	6	29899677	A	G	0.171968	0.00028343	8.64e-05	0.00103369	0.420563	0.0373455	2.03e-29	0.00067393	0.000213933	0.0016316	0.000153728	0.159093	20	0.00103604	II	Body;Body	chr6:29974220-29975369	Island
cg22841772	6		27559939	rs9393830	6	27587027	T	C	0.346918	0.000251358	7.43e-05	0.000717507	-0.28731	0.0339696	2.72e-17	-0.000874867	0.000278541	0.00168432	0.00168432	0.0739764	20	0.00940915	II
cg13778567	6	HLA-DQA1	32609783	rs28366319	6	32561495	A	G	0.300199	-0.000236978	7.54e-05	0.00167324	1.09606	0.0248368	0	-0.000216209	6.9e-05	0.0017192	3.95e-09	1	20	6.74e-08	II	Body
cg18032046	6	ZSCAN16	28092343	rs9295760	6	28147385	A	G	0.251491	0.000254058	7.91e-05	0.00131176	-0.50838	0.0357321	6.18e-46	-0.00049974	0.000159435	0.00172181	0.00157836	0.200784	20	0.00886443	I	TSS200
cg20759486	6	MUC21	30951225	rs140953685	6	30960924	G	A	0.146123	-0.000343261	0.000105388	0.0011255	0.525547	0.0478041	4.09e-28	-0.00065315	0.000209146	0.00179054	0.00179054	0.369743	20	0.00994204	II	TSS1500
cg18086243	6		30924004	rs28380936	6	31320121	C	T	0.205765	-0.000331465	9.5e-05	0.000484361	0.284574	0.0409244	3.56e-12	-0.00116478	0.000373487	0.00181679	0.00181679	0.374306	12	0.010065	II		chr6:30923208-30923624	S_Shore
cg03500771	6	MUC21	30955950	rs140953685	6	30960924	G	A	0.146123	-0.000343261	0.000105388	0.0011255	0.493158	0.0469951	9.22e-26	-0.000696047	0.000223757	0.00186632	0.000679431	0.302856	20	0.00411468	II	Body
cg14241129	6	BTNL2	32367729	rs28383457	6	32609456	T	C	0.302187	-0.00024466	7.54e-05	0.00118075	0.364127	0.0335224	1.75e-27	-0.000671908	0.000216194	0.00188427	9.23e-07	0.558854	20	9.73e-06	II	Body
cg21337909	6	TNXB	32063459	rs6472	6	32007849	C	G	0.142147	-0.000412789	0.000122564	0.000757303	0.411941	0.0511606	8.15e-16	-0.00100206	0.000322507	0.00188937	3.7e-08	0.136144	19	5.09e-07	II	Body	chr6:32063533-32065044	N_Shore
cg13464738	6	MUC21	30950779	rs140953685	6	30960924	G	A	0.146123	-0.000343261	0.000105388	0.0011255	-0.483222	0.0479786	7.38e-24	0.000710359	0.000229216	0.00194118	0.00194118	0.312682	11	0.0106816	II	TSS1500
cg19456997	6	PSORS1C1	31090929	rs1062470	6	31084435	A	G	0.351889	-0.000251354	7.78e-05	0.00123061	-0.365694	0.0338228	3.02e-27	0.000687334	0.000221983	0.00195929	0.00114145	0.130814	20	0.00663906	II	5'UTR
cg07524919	6	TNXB	32063901	rs204899	6	32057627	T	C	0.105368	-0.000420261	0.000130696	0.0013019	0.711341	0.0620014	1.8e-30	-0.000590801	0.000190812	0.00195985	5.95e-12	0.162922	18	2.63e-10	I	Body	chr6:32063533-32065044	Island
cg27387193	6	TNXB	32064032	rs204899	6	32057627	T	C	0.105368	-0.000420261	0.000130696	0.0013019	0.698644	0.0621951	2.8e-29	-0.000601538	0.000194585	0.00199218	5.22e-12	0.467914	20	2.35e-10	I	Body	chr6:32063533-32065044	Island
cg06793162	6		32452388	rs28366267	6	32559781	C	A	0.318091	-0.000241029	7.54e-05	0.00138831	0.393579	0.03318	1.87e-32	-0.000612403	0.000198387	0.00202246	3.49e-06	0.999396	20	3.32e-05	II
cg19868593	6	C6orf27	31744816	rs707938	6	31729359	G	A	0.319085	0.00027635	7.72e-05	0.000346406	0.217541	0.0357934	1.22e-09	0.00127034	0.000412008	0.00204735	0.00204735	0.968972	4	0.011207	II	5'UTR
cg06173579	6	SLC35F1	118287311	rs11752475	6	118287316	T	C	0.354871	-0.00023678	7.42e-05	0.00142758	0.399861	0.0333856	4.69e-33	-0.000592156	0.000192155	0.00205857	0.00221843	0.957678	20	0.0120491	II	Body
cg20415643	6	ROS1;ROS1	117746850	rs149382656	6	117869679	A	T	0.0119284	0.0013059	0.000402598	0.00117995	-1.69362	0.171883	6.63e-23	-0.00077107	0.000250264	0.00206286	0.00206286	0.411195	4	0.0112835	II	5'UTR;1stExon
cg02782857	6	PSORS1C1	31101276	rs2524107	6	31232590	T	C	0.390656	0.000277842	7.52e-05	0.000222251	0.183918	0.0330094	2.52e-08	0.00151068	0.000490832	0.00208531	0.00208531	0.0734894	6	0.0113809	II	Body
cg10365886	6	TNXB	32063874	rs204899	6	32057627	T	C	0.105368	-0.000420261	0.000130696	0.0013019	0.64158	0.0623223	7.46e-25	-0.000655041	0.000213416	0.0021455	1.93e-12	0.196419	14	1.08e-10	I	Body	chr6:32063533-32065044	Island
cg01337207	6	TNXB	32063835	rs9469082	6	32040931	G	A	0.10835	-0.000411936	0.000129858	0.00151287	0.733338	0.0610355	2.97e-33	-0.000561727	0.000183146	0.00216143	8.83e-11	0.339678	20	2.3e-09	I	Body	chr6:32063533-32065044	Island
cg21351647	6	PSORS1C1	31081905	rs1265046	6	31081700	A	G	0.49503	-0.000264847	7.19e-05	0.000231421	-0.17732	0.0320911	3.29e-08	0.00149361	0.000487466	0.00218375	4.84e-06	0.0755553	12	4.46e-05	II	TSS1500
cg00872984	6	TNXB	32063991	rs9469082	6	32040931	G	A	0.10835	-0.000411936	0.000129858	0.00151287	0.722131	0.0611544	3.54e-32	-0.000570445	0.000186202	0.00218704	2.71e-12	0.11835	20	1.41e-10	I	Body	chr6:32063533-32065044	Island
cg12623302	6	ZSCAN12L1	28058802	rs1225591	6	28148752	A	G	0.237575	0.000245475	7.96e-05	0.00204381	0.871068	0.0333748	3.68e-150	0.000281809	9.2e-05	0.00219505	3e-05	0.772277	20	0.000233682	II	TSS200
cg20113277	6	MICB;MICB	31465901	rs2516402	6	31480878	A	G	0.128231	-0.000368655	0.000116802	0.00159818	-0.633125	0.0508387	1.34e-35	0.000582278	0.000190318	0.002217	0.000491134	0.514061	20	0.00306531	II	5'UTR;1stExon	chr6:31465460-31466188	Island
cg11517269	6	ZSCAN12L1	28058789	rs1225591	6	28148752	A	G	0.237575	0.000245475	7.96e-05	0.00204381	0.815833	0.0339707	1.9e-127	0.000300889	9.84e-05	0.00222316	1.44e-05	0.504756	20	0.000120917	II	TSS200
cg03100814	6	BTNL2	32367672	rs9271718	6	32593465	T	A	0.365805	-0.000263044	7.55e-05	0.000490771	0.211332	0.0332881	2.17e-10	-0.0012447	0.000407365	0.00224703	0.00224703	0.99252	20	0.0121821	II	Body
cg26266427	6	TNXB	32063838	rs9469082	6	32040931	G	A	0.10835	-0.000411936	0.000129858	0.00151287	0.691201	0.0610707	1.07e-29	-0.000595971	0.000195113	0.00225438	9.57e-11	0.343512	20	2.46e-09	I	Body	chr6:32063533-32065044	Island
cg00779476	6	TNXB	32063726	rs9469082	6	32040931	G	A	0.10835	-0.000411936	0.000129858	0.00151287	0.673221	0.0608265	1.8e-28	-0.000611888	0.000200657	0.0022928	3.37e-09	0.281157	20	5.89e-08	II	Body	chr6:32063533-32065044	Island
cg10923662	6	TNXB	32064258	rs204899	6	32057627	T	C	0.105368	-0.000420261	0.000130696	0.0013019	0.591121	0.0627341	4.4e-21	-0.000710956	0.000233618	0.00234048	4.77e-13	0.116497	20	3.77e-11	I	Body	chr6:32063533-32065044	Island
cg09156207	6	ZSCAN12L1	28058724	rs1225591	6	28148752	A	G	0.237575	0.000245475	7.96e-05	0.00204381	0.652676	0.0356081	4.82e-75	0.000376105	0.000123676	0.00235753	7.16e-06	0.0714092	20	6.38e-05	I	TSS1500
cg22122760	6	COL11A2;COL11A2;COL11A2;COL11A2	33160946	rs11969547	6	33160906	T	G	0.0387674	0.000521989	0.000163877	0.0014463	-0.729728	0.0715718	2.07e-24	-0.00071532	0.000235277	0.00236316	0.00579895	0.989509	20	0.0282862	I	TSS1500;TSS1500;TSS1500;TSS1500	chr6:33160945-33161337	Island
cg02989255	6	TNXB	32063774	rs9469082	6	32040931	G	A	0.10835	-0.000411936	0.000129858	0.00151287	0.650693	0.0612555	2.34e-26	-0.000633073	0.000208277	0.0023692	1.1e-10	0.405322	18	2.76e-09	II	Body	chr6:32063533-32065044	Island
cg15364169	6	HLA-J;NCRNA00171	29975080	rs2524005	6	29899677	A	G	0.171968	0.00028343	8.64e-05	0.00103369	0.146669	0.0181981	7.66e-16	0.00193245	0.000635884	0.0023737	0.0023737	0.180661	20	0.0128309	II	Body;Body	chr6:29974220-29975369	Island
cg06084579	6		27706179	rs9348772	6	27656090	T	G	0.309145	0.000231247	7.58e-05	0.00228067	-0.989636	0.0305584	4.45e-230	-0.000233669	7.69e-05	0.00238496	0.00105775	0.306255	20	0.00621124	II
cg13126982	6	MUC21	30949988	rs140953685	6	30960924	G	A	0.146123	-0.000343261	0.000105388	0.0011255	0.410739	0.0488965	4.46e-17	-0.000835716	0.000275194	0.00239088	1.6e-06	0.353604	10	1.63e-05	II	TSS1500
cg15820961	6	HLA-DRB1	32558459	rs13206219	6	32577847	T	G	0.140159	-0.000309254	0.000101786	0.00237936	-1.69962	0.0247306	0	0.000181955	5.99e-05	0.00240287	1.77e-10	0.989651	20	4.15e-09	II	TSS1500
cg11010528	6	HCG4P6	29894813	rs9259928	6	29902279	G	C	0.17495	0.000318865	9.15e-05	0.000492704	0.247386	0.0401376	7.12e-10	0.00128894	0.000424911	0.0024179	0.010225	0.780049	6	0.046887	I	TSS1500	chr6:29894140-29895117	Island
cg04753078	6	TNXB	32063619	rs9469082	6	32040931	G	A	0.10835	-0.000411936	0.000129858	0.00151287	0.635658	0.0615492	5.28e-25	-0.000648047	0.000213709	0.00242632	2.21e-12	0.619612	20	1.21e-10	II	Body	chr6:32063533-32065044	Island
cg16834823	6	TNXB	32064218	rs204899	6	32057627	T	C	0.105368	-0.000420261	0.000130696	0.0013019	0.572449	0.0628247	8.1e-20	-0.000734146	0.00024211	0.00242711	9.91e-13	0.0839132	15	6.32e-11	I	Body	chr6:32063533-32065044	Island
cg10890302	6	TNXB	32064246	rs204899	6	32057627	T	C	0.105368	-0.000420261	0.000130696	0.0013019	0.572362	0.0628662	8.67e-20	-0.000734257	0.000242168	0.00242931	4.65e-12	0.0812802	19	2.18e-10	I	Body	chr6:32063533-32065044	Island
cg17662683	6	TNXB	32064146	rs204899	6	32057627	T	C	0.105368	-0.000420261	0.000130696	0.0013019	0.570596	0.0628592	1.11e-19	-0.00073653	0.000242998	0.0024374	3.98e-12	0.339907	11	1.95e-10	I	Body	chr6:32063533-32065044	Island
cg10645648	6	HLA-DQA2	32711617	rs13206219	6	32577847	T	G	0.140159	-0.000309254	0.000101786	0.00237936	-1.43536	0.0329242	0	0.000215454	7.11e-05	0.00243806	2.55e-09	0.125513	20	4.59e-08	II	Body
cg00351119	6		143836747	rs13197430	6	143837228	G	A	0.348907	0.000246758	7.51e-05	0.00101486	0.261421	0.0334951	5.96e-15	0.00094391	0.000311643	0.00245515	0.00182936	0.539473	20	0.0101194	II		chr6:143832389-143832943	S_Shelf
cg25955180	6	PRRT1	32116538	rs192471087	6	32119730	C	G	0.199801	0.000307587	8.49e-05	0.000292683	0.2127	0.0385057	3.32e-08	0.00144611	0.000477461	0.00245571	0.00245571	0.743006	5	0.0132449	II	3'UTR	chr6:32116590-32117229	N_Shore
cg25823314	6	TAP2;TAP2	32794492	rs2071474	6	32782582	T	C	0.308151	-0.00027061	8.06e-05	0.000788113	-0.252422	0.0359954	2.34e-12	0.00107205	0.00035406	0.00246268	0.00246268	0.145237	12	0.0132728	II	3'UTR;Body
cg01992382	6	TNXB	32064212	rs204899	6	32057627	T	C	0.105368	-0.000420261	0.000130696	0.0013019	0.561828	0.0629077	4.22e-19	-0.000748024	0.000247245	0.00248274	2.68e-12	0.0844755	15	1.4e-10	I	Body	chr6:32063533-32065044	Island
cg05180451	6		27185764	rs34783558	6	27171700	C	T	0.141153	0.000332094	9.18e-05	0.00029627	0.227585	0.041426	3.93e-08	0.00145921	0.000482874	0.00251174	0.00251174	0.999136	6	0.0135075	II
cg13784283	6	RXRB	33163627	rs11969547	6	33160906	T	G	0.0387674	0.000521989	0.000163877	0.0014463	-0.694798	0.0729368	1.63e-21	-0.000751282	0.000248699	0.00252068	0.00252068	0.941543	20	0.0135456	II	Body	chr6:33159991-33160263	S_Shelf
cg01982166	6		31148606	rs1265089	6	31108607	A	G	0.209742	-0.000276615	9.02e-05	0.00215412	-0.639524	0.0400345	1.93e-57	0.000432533	0.000143553	0.0025864	1.88e-05	0.255604	20	0.000152795	II		chr6:31148369-31148577	S_Shore
cg25746092	6	PSORS1C1;C6orf15	31081617	rs3130983	6	31084792	T	C	0.548708	-0.000245517	7.24e-05	0.000691227	-0.204534	0.0316021	9.66e-11	0.00120037	0.000399444	0.00265483	0.00265483	0.232419	6	0.0141527	II	TSS1500;TSS1500
cg08516507	6	TNXB	32064206	rs204899	6	32057627	T	C	0.105368	-0.000420261	0.000130696	0.0013019	0.528934	0.0629647	4.45e-17	-0.000794543	0.000264577	0.00267271	4.21e-09	0.156141	14	7.13e-08	I	Body	chr6:32063533-32065044	Island
cg25396488	6	ZFP57	29641118	rs3129058	6	29648199	T	C	0.164016	0.000297801	8.57e-05	0.000512521	0.227222	0.0380864	2.43e-09	0.00131062	0.000436553	0.00268042	0.00268042	0.61501	9	0.0142684	II	Body
cg11679268	6	LY6G5C	31649638	rs9274477	6	32633713	G	A	0.345924	0.000258971	7.33e-05	0.000413351	-0.192176	0.0337348	1.22e-08	-0.00134757	0.000448969	0.00268672	6.06e-06	0.0528041	20	5.49e-05	II	TSS1500	chr6:31650648-31651292	N_Shore
cg13831136	6		30070342	rs2524005	6	29899677	A	G	0.171968	0.00028343	8.64e-05	0.00103369	-0.284228	0.0383053	1.17e-13	-0.000997192	0.0003323	0.00269201	0.000807311	0.22312	20	0.00482941	II		chr6:30071225-30071428	N_Shore
cg23533285	6	HLA-B	31322348	rs2596501	6	31321211	T	C	0.533797	-0.000220732	7.22e-05	0.00222523	-0.482535	0.0314127	2.98e-53	0.000457442	0.000152505	0.00270401	4.65e-09	0.117524	20	7.73e-08	II	Body	chr6:31323946-31325211	N_Shore
cg01569346	6	TNXB	32064148	rs204899	6	32057627	T	C	0.105368	-0.000420261	0.000130696	0.0013019	0.521897	0.0630452	1.25e-16	-0.000805257	0.000268654	0.00272318	8.86e-12	0.102947	13	3.62e-10	I	Body	chr6:32063533-32065044	Island
cg19267551	6	TNXB	32064161	rs204899	6	32057627	T	C	0.105368	-0.000420261	0.000130696	0.0013019	0.51594	0.0634225	4.12e-16	-0.000814554	0.000272388	0.00278594	3.15e-10	0.161322	13	6.98e-09	I	Body	chr6:32063533-32065044	Island
cg23812680	6		27561058	rs9393830	6	27587027	T	C	0.346918	0.000251358	7.43e-05	0.000717507	-0.218659	0.0342448	1.71e-10	-0.00114954	0.000384564	0.00279698	0.00279698	0.272517	17	0.0148031	II
cg22993154	6		31276653	rs181591624	6	31424461	T	C	0.0994036	-0.000434172	0.000138796	0.00175922	0.474887	0.048479	1.17e-22	-0.000914264	0.000306812	0.00288361	5.19e-06	0.363671	20	4.73e-05	I		chr6:31276241-31276526	S_Shore
cg16372051	6	HSPA1B	31794302	rs1008438	6	31783208	C	A	0.403579	0.000237396	7.4e-05	0.00133715	0.274625	0.0342214	1.02e-15	0.000864437	0.000290205	0.0028946	0.00044435	0.240103	20	0.0027804	II	TSS1500	chr6:31795467-31797384	N_Shore
cg14196170	6	TNXB	32063595	rs204899	6	32057627	T	C	0.105368	-0.000420261	0.000130696	0.0013019	0.499578	0.0633858	3.23e-15	-0.000841232	0.000282548	0.00290795	1.18e-07	0.554025	11	1.46e-06	II	Body	chr6:32063533-32065044	Island
cg00525277	6	TNXB	32064239	rs169496	6	32052983	T	C	0.10835	-0.000411667	0.000129879	0.00152639	0.53541	0.061761	4.36e-18	-0.000768882	0.000258284	0.00291196	8.3e-12	0.209224	15	3.44e-10	I	Body	chr6:32063533-32065044	Island
cg18014983	6		29618382	rs3129058	6	29648199	T	C	0.164016	0.000297801	8.57e-05	0.000512521	0.223406	0.0388285	8.73e-09	0.001333	0.000448215	0.0029392	0.0029392	0.793646	13	0.0154888	II		chr6:29617765-29617974	S_Shore
cg11314471	6		28979273	rs150254595	6	29278406	A	G	0.104374	0.000323346	9.42e-05	0.000598172	-0.250018	0.0422083	3.15e-09	-0.00129329	0.000435473	0.00297941	0.00297941	0.204364	10	0.0156782	I		chr6:28979246-28979499	Island
cg18050892	6	TAP2;TAP2	32796516	rs2071545	6	32796058	T	C	0.275348	-0.00027851	8.38e-05	0.000886844	0.247165	0.0379591	7.45e-11	-0.00112682	0.000380597	0.0030698	0.0030698	0.234983	7	0.0160797	II	3'UTR;Body
cg00630399	6	MUC21	30952874	rs140953685	6	30960924	G	A	0.146123	-0.000343261	0.000105388	0.0011255	0.344834	0.048604	1.3e-12	-0.000995438	0.000336287	0.00307555	0.00307555	0.106889	4	0.0160919	II	Body
cg12112719	6	TNXB	32035439	rs204896	6	32064098	T	C	0.106362	-0.000403381	0.000130547	0.00200204	0.619033	0.0615356	8.32e-24	-0.000651631	0.000220613	0.00313955	0.00313955	0.116471	15	0.0163818	II	Body
cg17253307	6	TAP2;TAP2	32806417	rs2071466	6	32805307	T	C	0.282306	0.000258703	7.91e-05	0.00106735	0.229805	0.0335533	7.44e-12	0.00112575	0.000381288	0.0031522	0.0031522	0.633288	13	0.0164228	I	5'UTR;5'UTR	chr6:32806284-32806669	Island
cg18460422	6	TNXB	32063553	rs9469082	6	32040931	G	A	0.10835	-0.000411936	0.000129858	0.00151287	0.497519	0.062158	1.2e-15	-0.00082798	0.000280763	0.00318761	4.64e-08	0.719619	14	6.25e-07	I	Body	chr6:32063533-32065044	Island
cg03239580	6	CYP21A2;CYP21A2	31973051	rs6472	6	32007849	C	G	0.142147	-0.000412789	0.000122564	0.000757303	0.31644	0.0518493	1.04e-09	-0.00130448	0.000442384	0.00319063	0.00319063	0.14759	10	0.0165994	II	TSS1500;TSS1500
cg16885113	6		29648507	rs2747429	6	29648377	C	T	0.188867	0.00024662	8.35e-05	0.00315338	-1.34588	0.0237754	0	-0.000183241	6.21e-05	0.00319455	4.32e-12	0.0504899	20	2.09e-10	II
cg08022281	6		29648345	rs2747429	6	29648377	C	T	0.188867	0.00024662	8.35e-05	0.00315338	-1.34495	0.0239167	0	-0.000183367	6.22e-05	0.0031951	1.1e-10	0.0806657	20	2.76e-09	I
cg03449857	6		29648623	rs2747429	6	29648377	C	T	0.188867	0.00024662	8.35e-05	0.00315338	-1.34089	0.0240208	0	-0.000183923	6.24e-05	0.00319572	1.44e-11	0.270246	20	5.21e-10	II
cg11747594	6		29648225	rs2747429	6	29648377	C	T	0.188867	0.00024662	8.35e-05	0.00315338	-1.31904	0.024803	0	-0.000186969	6.34e-05	0.00320005	1.09e-10	0.0590402	20	2.76e-09	II
cg10648573	6		29648348	rs2747429	6	29648377	C	T	0.188867	0.00024662	8.35e-05	0.00315338	-1.31974	0.0248356	0	-0.00018687	6.34e-05	0.00320012	1.51e-11	0.0892938	20	5.4e-10	I
cg23750151	6	PSMB8;PSMB8	32808504	rs9276815	6	32825507	T	C	0.306163	0.000262993	7.66e-05	0.000597353	-0.197886	0.0344208	8.98e-09	-0.00132901	0.000450916	0.00320497	0.00320497	0.684115	13	0.0166504	II	3'UTR;3'UTR	chr6:32806284-32806669	S_Shore
cg25699073	6		29648381	rs2747429	6	29648377	C	T	0.188867	0.00024662	8.35e-05	0.00315338	-1.28589	0.0261449	0	-0.000191789	6.51e-05	0.00320799	4.38e-10	0.198164	20	9.39e-09	II
cg03421270	6	TNXB	32064153	rs9469082	6	32040931	G	A	0.10835	-0.000411936	0.000129858	0.00151287	0.490071	0.0616796	1.94e-15	-0.000840564	0.000285316	0.00321829	3.47e-06	0.254628	12	3.31e-05	II	Body	chr6:32063533-32065044	Island
cg22812614	6	HLA-DQA2	32713827	rs9271464	6	32588544	T	A	0.284294	-0.000228467	7.74e-05	0.00316231	-1.14986	0.0242236	0	0.000198691	6.74e-05	0.00322106	3.43e-10	1	20	7.52e-09	II	Body
cg15708526	6		29648271	rs2535238	6	29645038	A	C	0.188867	0.000246329	8.35e-05	0.00318332	-1.36033	0.0230531	0	-0.00018108	6.15e-05	0.00322141	3.54e-12	0.289934	20	1.77e-10	II
cg19636627	6		29649084	rs2535238	6	29645038	A	C	0.188867	0.000246329	8.35e-05	0.00318332	-1.31281	0.0248625	0	-0.000187635	6.37e-05	0.00323093	3.51e-11	0.230091	20	1.04e-09	II
cg06204447	6	HLA-DRB1	32546665	rs9271464	6	32588544	T	A	0.284294	-0.000228467	7.74e-05	0.00316231	-1.04665	0.0271458	0	0.000218284	7.42e-05	0.00325161	5.84e-14	0.999993	20	8.25e-12	II	3'UTR
cg02157626	6		29648736	rs2535238	6	29645038	A	C	0.188867	0.000246329	8.35e-05	0.00318332	-1.1965	0.0281544	0	-0.000205875	7e-05	0.003257	1.1e-10	0.404169	20	2.76e-09	II
cg04016730	6	NFKBIL1;NFKBIL1;ATP6V1G2;NFKBIL1;NFKBIL1;ATP6V1G2	31513886	rs3130553	6	31082285	G	A	0.486083	0.0002508	7.2e-05	0.000495068	0.175138	0.0318937	3.99e-08	0.00143201	0.000486831	0.00326627	0.00326627	0.854739	8	0.016945	I	TSS1500;TSS1500;Body;TSS1500;TSS1500;Body	chr6:31509668-31509896	S_Shelf
cg10222823	6	TRIM31	30071349	rs2524005	6	29899677	A	G	0.171968	0.00028343	8.64e-05	0.00103369	0.250926	0.0379854	3.95e-11	0.00112954	0.000384373	0.00329651	0.00329651	0.372157	9	0.0170777	II	Body	chr6:30071225-30071428	Island
cg09872737	6	TNXB	32076270	rs2269426	6	32076499	A	G	0.412525	-0.000223334	7.5e-05	0.00289714	0.589837	0.0330763	3.94e-71	-0.000378637	0.000128887	0.00330602	1.46e-09	0.155641	20	2.79e-08	II	5'UTR
cg13269342	6		10312977	rs73410363	6	10312943	A	C	0.028827	0.000666402	0.000201552	0.00094519	-0.578275	0.0905064	1.67e-10	-0.0011524	0.000392442	0.00331967	0.00331967	0.346449	13	0.0171734	II
cg00539542	6	ZFP57	29644544	rs2747429	6	29648377	C	T	0.188867	0.00024662	8.35e-05	0.00315338	-0.924468	0.033898	9.1e-164	-0.00026677	9.09e-05	0.00333304	5.19e-07	0.0561732	20	5.7e-06	II	Body
cg03543593	6	TNXB	32076417	rs2269426	6	32076499	A	G	0.412525	-0.000223334	7.5e-05	0.00289714	0.555605	0.0330475	1.98e-63	-0.000401965	0.00013706	0.00335943	1.57e-05	0.120836	20	0.000130646	II	5'UTR
cg24100841	6		29649024	rs2747421	6	29645118	C	G	0.188867	0.000245285	8.35e-05	0.00331513	-1.26988	0.0260751	0	-0.000193156	6.59e-05	0.00337251	1.55e-10	0.169423	20	3.72e-09	II
cg14630933	6	TNXB	32076093	rs2269426	6	32076499	A	G	0.412525	-0.000223334	7.5e-05	0.00289714	0.545544	0.0330607	3.59e-61	-0.000409379	0.000139668	0.00337784	1.53e-08	0.165007	20	2.28e-07	II	5'UTR
cg23595396	6	HCG27	31164914	rs1265089	6	31108607	A	G	0.209742	-0.000276615	9.02e-05	0.00215412	0.393956	0.0408064	4.72e-22	-0.000702147	0.000240131	0.00345552	6.2e-06	0.0677105	20	5.6e-05	II	TSS1500	chr6:31165412-31165923	N_Shore
cg23019585	6	MOG;MOG;MOG;MOG;MOG;MOG;MOG;MOG;MOG;MOG;MOG	29635110	rs2747421	6	29645118	C	G	0.188867	0.000245285	8.35e-05	0.00331513	0.919596	0.0335351	1.5e-165	0.000266731	9.13e-05	0.0034981	2.11e-09	0.166174	20	3.91e-08	II	3'UTR;Body;3'UTR;Body;Body;Body;Body;Body;Body;Body;Body
cg02783179	6	TNXB	32035444	rs439844	6	32072940	T	C	0.107356	-0.000402415	0.000130275	0.00200855	0.543947	0.0614371	8.47e-19	-0.000739806	0.000253657	0.00353921	0.00353921	0.548911	10	0.0182193	II	Body
cg07630345	6	HCG27	31164804	rs1265089	6	31108607	A	G	0.209742	-0.000276615	9.02e-05	0.00215412	0.37722	0.0405556	1.39e-20	-0.000733299	0.000251673	0.00357179	4.93e-06	0.198765	20	4.52e-05	II	TSS1500	chr6:31165412-31165923	N_Shore
cg02077524	6	PSORS1C3	31145335	rs1265089	6	31108607	A	G	0.209742	-0.000276615	9.02e-05	0.00215412	-0.381041	0.0414261	3.64e-20	0.000725946	0.000249425	0.00360882	3.78e-08	0.0508262	20	5.18e-07	II	Body	chr6:31148369-31148577	N_Shelf
cg21493951	6	HLA-DQB1	32632338	rs9274408	6	32632850	A	G	0.11332	0.000239257	8.2e-05	0.00351473	-1.1022	0.028818	0	-0.000217072	7.46e-05	0.00361132	1.1e-11	0.999867	20	4.24e-10	I	Body	chr6:32632158-32633027	Island
cg10180404	6	HLA-DQB1	32632334	rs9274408	6	32632850	A	G	0.11332	0.000239257	8.2e-05	0.00351473	-1.05027	0.0296722	1.98e-274	-0.000227805	7.83e-05	0.00362766	6.4e-14	0.99992	20	8.25e-12	I	Body	chr6:32632158-32633027	Island
cg21448535	6	TNXB	32076533	rs2269426	6	32076499	A	G	0.412525	-0.000223334	7.5e-05	0.00289714	0.45224	0.0338066	8.21e-41	-0.00049384	0.000169864	0.00364614	0.00349375	0.127301	20	0.0180106	II	5'UTR
cg00846554	6	PHACTR1	12748001	rs6458438	6	12750721	T	C	0.370775	0.000229752	7.48e-05	0.00211705	-0.297828	0.0333146	3.9e-19	-0.000771425	0.000265427	0.00365663	0.00365663	0.264386	16	0.0187712	II	Body	chr6:12749877-12750499	N_Shore
cg12963246	6	ZNF389	28129442	rs9295761	6	28147987	G	A	0.199801	0.000244935	8.39e-05	0.00352573	1.07099	0.0343069	6.09e-214	0.0002287	7.87e-05	0.00367155	4.77e-05	0.183196	20	0.000358285	I	TSS200
cg19592336	6	ZNF389	28129416	rs9295761	6	28147987	G	A	0.199801	0.000244935	8.39e-05	0.00352573	1.0556	0.0345612	7.02e-205	0.000232034	7.99e-05	0.00367815	8.33e-05	0.151302	20	0.000590617	I	TSS200
cg23336481	6	HLA-DQB1	32634344	rs9274408	6	32632850	A	G	0.11332	0.000239257	8.2e-05	0.00351473	0.889051	0.0314017	2.45e-176	0.000269115	9.27e-05	0.00369215	1.35e-12	0.999619	20	7.94e-11	II	1stExon	chr6:32632158-32633027	S_Shore
cg23464183	6		27256406	rs13211901	6	27187612	A	G	0.171968	0.000283952	8.84e-05	0.00131721	0.258472	0.0382088	1.34e-11	0.00109858	0.000378601	0.00371162	0.00371162	0.0917403	20	0.0190225	II		chr6:27258958-27259163	N_Shelf
cg23161317	6	ZNF389	28129485	rs9295761	6	28147987	G	A	0.199801	0.000244935	8.39e-05	0.00352573	0.972804	0.0356511	6.09e-164	0.000251782	8.68e-05	0.0037173	2.15e-05	0.167122	20	0.000172991	I	TSS200
cg03796735	6	HLA-DQB1	32632643	rs9274408	6	32632850	A	G	0.11332	0.000239257	8.2e-05	0.00351473	0.823197	0.0322786	1.83e-143	0.000290644	0.000100229	0.00373413	5.09e-11	0.835137	20	1.44e-09	I	Body	chr6:32632158-32633027	Island
cg06255955	6	HLA-DQB1	32632639	rs9274408	6	32632850	A	G	0.11332	0.000239257	8.2e-05	0.00351473	0.799683	0.0322689	1.41e-135	0.00029919	0.000103216	0.00374733	9.17e-12	0.447335	20	3.72e-10	I	Body	chr6:32632158-32633027	Island
cg22143856	6	ZNF389	28129313	rs9295761	6	28147987	G	A	0.199801	0.000244935	8.39e-05	0.00352573	0.886626	0.0368095	3.43e-128	0.000276255	9.54e-05	0.00377266	4.5e-05	0.0591728	20	0.000340067	II	TSS1500
cg03130418	6	TNXB	32063439	rs9469079	6	32032421	T	C	0.137177	-0.000364418	0.000118085	0.00202824	0.459062	0.0549142	6.29e-17	-0.000793832	0.000274199	0.0037905	1.73e-06	0.078437	19	1.75e-05	I	Body	chr6:32063533-32065044	N_Shore
cg03030317	6	HCG27	31164924	rs1265089	6	31108607	A	G	0.209742	-0.000276615	9.02e-05	0.00215412	0.357963	0.0410212	2.63e-18	-0.000772747	0.000266978	0.00379853	3.04e-05	0.0878031	20	0.000236652	I	TSS1500	chr6:31165412-31165923	N_Shore
cg22907165	6	TBC1D7;TBC1D7;TBC1D7;TBC1D7;TBC1D7;TBC1D7	13328662	rs13211719	6	13318856	C	A	0.10835	-0.000376966	0.000128695	0.00339899	-1.01991	0.0568236	4.91e-72	0.000369607	0.000127852	0.00384141	0.00384141	0.860372	15	0.0195694	I	1stExon;5'UTR;5'UTR;5'UTR;5'UTR;1stExon	chr6:13328587-13329096	Island
cg13808979	6	PSORS1C1	31093153	rs3131003	6	31093482	A	G	0.452286	-0.000214721	7.42e-05	0.00380683	1.13828	0.0239324	0	-0.000188636	6.53e-05	0.00387208	1.32e-11	0.572329	20	4.89e-10	II	5'UTR
cg08362880	6	TNXB	32053600	rs2269426	6	32076499	A	G	0.412525	-0.000223334	7.5e-05	0.00289714	0.385682	0.0333217	5.55e-31	-0.000579063	0.000200751	0.00392067	0.000408591	0.168568	20	0.00257419	II	Body	chr6:32055067-32055601	N_Shore
cg18064475	6	HCP5	31430798	rs2768	6	31321856	G	A	0.272366	-0.000277732	8.27e-05	0.000789899	-0.20077	0.0356738	1.82e-08	0.00138333	0.000479887	0.00394377	0.00394377	0.393388	11	0.0200339	II	TSS200
cg06486622	6	LOC285830;LOC285830	29718119	rs2517910	6	29688501	A	C	0.399602	0.000210796	7.24e-05	0.0035901	-0.606655	0.0300097	7.18e-91	-0.000347473	0.000120552	0.00394727	0.00110818	0.638552	20	0.00647114	II	TSS1500;TSS1500	chr6:29716468-29717158	S_Shore
cg02818451	6	DPCR1	30920956	rs2734335	6	31893944	A	G	0.515905	-0.000244793	7.21e-05	0.00069088	0.181102	0.0331746	4.79e-08	-0.00135169	0.000469035	0.00395358	0.00395358	0.717349	12	0.0200573	II	3'UTR	chr6:30923208-30923624	N_Shelf
cg23892836	6	HLA-F;HLA-F;HLA-F	29692085	rs2517910	6	29688501	A	C	0.399602	0.000210796	7.24e-05	0.0035901	-0.570593	0.030639	2.09e-77	-0.000369433	0.000128403	0.00401304	0.00119359	0.231359	20	0.00688776	II	Body;Body;Body	chr6:29691106-29692093	Island
cg00089464	6	LOC285830;LOC285830	29717223	rs2747429	6	29648377	C	T	0.188867	0.00024662	8.35e-05	0.00315338	0.475149	0.0374528	7.01e-37	0.000519037	0.000180501	0.00403339	0.00089273	0.362291	20	0.00530169	II	TSS1500;TSS1500	chr6:29716468-29717158	S_Shore
cg18598029	6	HCG27	31164921	rs1265089	6	31108607	A	G	0.209742	-0.000276615	9.02e-05	0.00215412	0.335847	0.0412271	3.75e-16	-0.000823634	0.000286858	0.00408881	0.00215584	0.0786252	20	0.011731	I	TSS1500	chr6:31165412-31165923	N_Shore
cg01558785	6	MOG;MOG;MOG;MOG;MOG;MOG;MOG;MOG;MOG;MOG;MOG	29638162	rs2747421	6	29645118	C	G	0.188867	0.000245285	8.35e-05	0.00331513	0.500178	0.0368327	5.28e-42	0.000490395	0.000170838	0.0040978	0.00018993	0.0512404	20	0.00126265	II	3'UTR;Body;3'UTR;Body;Body;Body;Body;Body;Body;Body;Body
cg26978290	6	COL11A2;COL11A2;COL11A2;COL11A2	33158960	rs28711386	6	33132365	C	T	0.0387674	0.000520169	0.000163824	0.00149749	0.498151	0.0743337	2.06e-11	0.0010442	0.000363909	0.00411256	0.00411256	0.948466	20	0.0207971	II	Body;Body;Body;Body	chr6:33159991-33160263	N_Shore
cg09609649	6	HLA-E	30458060	rs143952584	6	31294095	T	G	0.237575	-0.000319912	9.61e-05	0.000869361	0.199949	0.0358109	2.36e-08	-0.00159997	0.000559469	0.00423913	0.00423913	0.122633	7	0.0213878	II	Body	chr6:30457369-30458175	Island
cg24351901	6	HLA-F;HLA-F;HLA-F	29692092	rs2517910	6	29688501	A	C	0.399602	0.000210796	7.24e-05	0.0035901	-0.472173	0.0311747	8.05e-52	-0.000446438	0.000156113	0.00424015	8.82e-05	0.129812	20	0.000623096	II	Body;Body;Body	chr6:29691106-29692093	Island
cg01566283	6	ZNF192	28109239	rs1904840	6	28108232	T	C	0.196819	0.00024544	8.39e-05	0.00345882	-0.530219	0.0390065	4.4e-42	-0.000462903	0.000161948	0.00425858	5.35e-05	0.0795882	20	0.000396259	I	TSS1500	chr6:28109365-28109939	N_Shore
cg09622121	6	HCG27	31164916	rs1265089	6	31108607	A	G	0.209742	-0.000276615	9.02e-05	0.00215412	0.321935	0.041082	4.64e-15	-0.000859226	0.000300749	0.00427731	0.000575068	0.0975647	20	0.00354103	I	TSS1500	chr6:31165412-31165923	N_Shore
cg14737484	6	TNXB	32054561	rs527254	6	31841641	A	G	0.439364	-0.000238237	7.45e-05	0.0013909	0.21694	0.0342501	2.39e-10	-0.00109817	0.00038482	0.004321	8.41e-06	0.318563	20	7.37e-05	II	Body	chr6:32055067-32055601	N_Shore
cg15809217	6	BAT3;BAT3;BAT3;BAT3	31607648	rs2523574	6	31328855	G	C	0.263419	-0.000255115	8.04e-05	0.00151389	-0.237466	0.0363698	6.61e-11	0.00107432	0.000376542	0.0043291	0.00115855	0.316233	7	0.00671719	II	Body;Body;Body;Body
cg15319255	6	HLA-A	29910269	rs2517910	6	29688501	A	C	0.399602	0.000210796	7.24e-05	0.0035901	0.441151	0.0314466	1.04e-44	0.000477832	0.000167583	0.0043539	3.72e-05	0.10612	20	0.000284966	I	TSS200	chr6:29910202-29911367	Island
cg26346796	6	TNXB	32054867	rs527254	6	31841641	A	G	0.439364	-0.000238237	7.45e-05	0.0013909	0.216395	0.0343892	3.12e-10	-0.00110094	0.000386307	0.00437328	1.75e-05	0.140807	20	0.000143706	II	Body	chr6:32055067-32055601	N_Shore
cg05261824	6	ZNF165;ZNF165	28046730	rs3757185	6	28107776	A	T	0.198807	0.000247663	8.39e-05	0.0031688	-0.420269	0.0392612	9.7e-27	-0.000589296	0.000207152	0.00444451	1.7e-05	0.0998772	20	0.000140438	II	1stExon;5'UTR
cg15331332	6	HLA-F;HLA-F;HLA-F	29692111	rs2517910	6	29688501	A	C	0.399602	0.000210796	7.24e-05	0.0035901	-0.41333	0.0314814	2.24e-39	-0.000509994	0.000179386	0.00446902	0.00561362	0.208088	20	0.0275101	II	Body;Body;Body	chr6:29691106-29692093	S_Shore
cg25049374	6		27560507	rs2294480	6	27583961	A	G	0.387674	0.000232484	7.3e-05	0.00144486	0.211866	0.0337091	3.28e-10	0.00109732	0.000386186	0.00449135	0.00449135	0.109692	9	0.0224598	II
cg00094412	6	GABBR1;GABBR1;GABBR1	29592854	rs2747429	6	29648377	C	T	0.188867	0.00024662	8.35e-05	0.00315338	-0.38134	0.0376996	4.73e-24	-0.000646719	0.00022819	0.00459516	0.00430161	0.146703	20	0.0216288	II	Body;Body;Body	chr6:29595298-29595795	N_Shelf
cg03027379	6		31462183	rs2517910	6	29688501	A	C	0.399602	0.000210796	7.24e-05	0.0035901	-0.389278	0.0317916	1.79e-34	-0.000541505	0.000191137	0.0046102	0.0034891	0.144992	20	0.0179992	II		chr6:31461686-31462153	S_Shore
cg11358777	6	MOG;MOG;MOG;MOG;MOG;MOG;MOG;MOG;MOG;MOG;MOG	29638498	rs2747421	6	29645118	C	G	0.188867	0.000245285	8.35e-05	0.00331513	0.393314	0.0370133	2.25e-26	0.000623637	0.000220306	0.00464359	0.00221923	0.0908241	20	0.0120491	II	3'UTR;Body;3'UTR;Body;Body;Body;Body;Body;Body;Body;Body
cg19179910	6	MUC21	30955358	rs114310831	6	30965425	G	A	0.0487078	-0.000475639	0.000168351	0.00472391	-2.2769	0.0522915	0	0.000208898	7.41e-05	0.00481206	4.99e-12	0.998954	20	2.29e-10	II	Body
cg23916646	6	C6orf27	31744545	rs1144708	6	31710020	T	C	0.361829	0.000246174	7.53e-05	0.00107027	0.191267	0.0348836	4.18e-08	0.00128707	0.00045814	0.00496439	0.00496439	0.749279	3	0.0245785	II	Body
cg13199127	6	TNXB	32049196	rs2269426	6	32076499	A	G	0.412525	-0.000223334	7.5e-05	0.00289714	0.283116	0.0339205	7.03e-17	-0.000788843	0.000281209	0.00502875	0.000150965	0.28891	20	0.00102211	I	Body	chr6:32046815-32047094	S_Shelf
cg23584176	6	OR12D2	29365078	rs4713216	6	29364147	G	A	0.452286	-0.000204394	7.27e-05	0.00492722	-0.841061	0.0287938	1.46e-187	0.000243019	8.68e-05	0.00512902	1.34e-06	0.279101	20	1.38e-05	II	1stExon
cg16662408	6	TNXB	32053637	rs2269426	6	32076499	A	G	0.412525	-0.000223334	7.5e-05	0.00289714	0.269336	0.0337604	1.49e-15	-0.000829202	0.00029717	0.00526549	3.78e-06	0.0774323	20	3.56e-05	II	Body	chr6:32055067-32055601	N_Shore
cg15272186	6	LOC285830;LOC285830	29709610	rs2517910	6	29688501	A	C	0.399602	0.000210796	7.24e-05	0.0035901	0.308309	0.0317264	2.53e-22	0.000683717	0.0002451	0.00527833	0.00905351	0.162008	20	0.0421464	II	Body;Body
cg17857094	6	DPCR1	30907280	rs114089979	6	30924614	T	C	0.0447316	-0.000492414	0.000176145	0.00518189	-1.62506	0.0672495	5.24e-129	0.000303013	0.000109116	0.00548661	1.29e-11	0.851841	20	4.79e-10	II	TSS1500
cg02631126	6	ZSCAN12L1	28058918	rs13437444	6	28070998	T	C	0.157058	0.000243351	8.72e-05	0.0052577	0.985359	0.0364728	9.52e-161	0.000246967	8.9e-05	0.00550266	1.73e-05	0.898252	20	0.000142236	I	TSS200
cg12740337	6	ZSCAN12L1	28058973	rs13437444	6	28070998	T	C	0.157058	0.000243351	8.72e-05	0.0052577	0.98615	0.0365309	1.69e-160	0.000246769	8.89e-05	0.00550305	3.57e-05	0.420239	20	0.000274717	II	Body
cg17849569	6	ZSCAN12L1	28058911	rs13437444	6	28070998	T	C	0.157058	0.000243351	8.72e-05	0.0052577	0.983302	0.0367458	9.55e-158	0.000247483	8.92e-05	0.00550744	1e-05	0.582547	20	8.59e-05	I	TSS200
cg03597347	6	ZSCAN12L1	28058909	rs13437444	6	28070998	T	C	0.157058	0.000243351	8.72e-05	0.0052577	0.957316	0.037014	1.71e-147	0.000254201	9.16e-05	0.00552528	3.14e-06	0.252528	20	3.01e-05	I	TSS200
cg02157827	6	FLOT1;IER3	30711805	rs2517910	6	29688501	A	C	0.399602	0.000210796	7.24e-05	0.0035901	-0.289522	0.03195	1.28e-19	-0.000728083	0.000262613	0.00556354	1.81e-07	0.272595	20	2.18e-06	I	TSS1500;Body	chr6:30710307-30712440	Island
cg18105139	6	ZSCAN12L1	28058856	rs13437444	6	28070998	T	C	0.157058	0.000243351	8.72e-05	0.0052577	0.840471	0.03831	1.11e-106	0.000289541	0.000104584	0.00563158	1.58e-05	0.19941	20	0.000131438	I	TSS200
cg06884718	6	NOTCH4;NOTCH4	32191821	rs9274408	6	32632850	A	G	0.11332	0.000239257	8.2e-05	0.00351473	-0.317692	0.0366259	4.17e-18	-0.00075311	0.000272244	0.0056695	5.73e-06	0.480335	20	5.2e-05	II	1stExon;5'UTR
cg11091250	6	TNXB	32056600	rs2269429	6	32029183	T	C	0.107356	-0.000406106	0.000130275	0.00182517	0.369062	0.0618007	2.35e-09	-0.00110037	0.000398188	0.00571938	0.00571938	0.688093	4	0.0280059	II	Body	chr6:32055067-32055601	S_Shore
cg26272069	6	GABBR1;GABBR1;GABBR1	29591706	rs2535238	6	29645038	A	C	0.188867	0.000246329	8.35e-05	0.00318332	-0.295375	0.0377453	5.06e-15	-0.000833953	0.000302165	0.00578134	0.00578134	0.0986262	20	0.0282566	II	Body;Body;Body	chr6:29595298-29595795	N_Shelf
cg10303653	6	TNXB	32049516	rs2269426	6	32076499	A	G	0.412525	-0.000223334	7.5e-05	0.00289714	0.244989	0.0335189	2.69e-13	-0.000911608	0.000330506	0.00581167	0.00581167	0.165957	13	0.0283295	II	Body	chr6:32046815-32047094	S_Shelf
cg03226054	6	DPCR1	30907401	rs114089979	6	30924614	T	C	0.0447316	-0.000492414	0.000176145	0.00518189	-1.20755	0.0718333	2.05e-63	0.000407779	0.000147873	0.00582214	1.13e-07	0.842475	20	1.41e-06	II	TSS1500
cg27196273	6	HLA-DQB1	32632992	rs9274440	6	32633196	G	A	0.333002	0.000215001	7.69e-05	0.00517398	0.520316	0.031199	1.92e-62	0.000413212	0.00014985	0.0058243	3.52e-09	0.393881	20	6.08e-08	I	Body	chr6:32632158-32633027	Island
cg04317588	6	HLA-DQB1	32632995	rs9274440	6	32633196	G	A	0.333002	0.000215001	7.69e-05	0.00517398	0.519229	0.0316695	2.07e-60	0.000414077	0.000150235	0.00584763	1.45e-06	0.449456	20	1.49e-05	I	Body	chr6:32632158-32633027	Island
cg00408678	6		36897641	rs11751956	6	36868476	T	C	0.0904573	0.000371237	0.000124569	0.00288087	0.398474	0.055295	5.75e-13	0.000931647	0.000338293	0.00588779	0.00588779	0.921594	12	0.0286625	II
cg16479474	6		28041457	rs35576511	6	28074925	A	C	0.210736	0.000241676	8.35e-05	0.003789	0.337663	0.0380293	6.75e-19	0.000715731	0.000260022	0.00591281	0.00665898	0.135773	20	0.0319927	II
cg05009707	6	OR2H2	29555799	rs4713216	6	29364147	G	A	0.452286	-0.000204394	7.27e-05	0.00492722	0.431658	0.0326197	5.66e-40	-0.000473509	0.000172163	0.0059531	0.00965493	0.187293	20	0.0446632	II	1stExon
cg07609381	6	TNXB	32056606	rs439844	6	32072940	T	C	0.107356	-0.000402415	0.000130275	0.00200855	0.363972	0.0602437	1.53e-09	-0.00110562	0.000401995	0.0059534	0.0059534	0.764154	3	0.0289244	II	Body	chr6:32055067-32055601	S_Shore
cg00661399	6	TNXB	32049177	rs2269426	6	32076499	A	G	0.412525	-0.000223334	7.5e-05	0.00289714	0.243375	0.0340562	8.92e-13	-0.000917654	0.000333787	0.00597371	0.00597371	0.292357	20	0.0289847	I	Body	chr6:32046815-32047094	S_Shelf
cg27369431	6	SFTA2	30901148	rs3094201	6	31092763	G	A	0.450298	-0.00021308	7.43e-05	0.00413425	0.320844	0.0334203	7.97e-22	-0.000664123	0.000241696	0.00600038	0.000219907	0.467433	20	0.00144752	II	TSS1500
cg00521620	6		29434416	rs4713216	6	29364147	G	A	0.452286	-0.000204394	7.27e-05	0.00492722	-0.418601	0.0327655	2.24e-37	0.000488279	0.000177812	0.00603205	0.00299609	0.315133	20	0.0157434	II
cg24023453	6	HCG27	31164952	rs1265089	6	31108607	A	G	0.209742	-0.000276615	9.02e-05	0.00215412	0.251752	0.0411169	9.19e-10	-0.00109876	0.000400568	0.00608797	0.00780049	0.0831011	9	0.0369217	II	TSS1500	chr6:31165412-31165923	N_Shore
cg04182226	6	TNXB;TNXB	32014300	rs2269426	6	32076499	A	G	0.412525	-0.000223334	7.5e-05	0.00289714	0.232295	0.0337239	5.65e-12	-0.000961424	0.000351678	0.00626046	0.00626046	0.152368	6	0.0302761	II	Body;TSS1500
cg26987604	6	LOC285830;LOC285830	29696647	rs2535238	6	29645038	A	C	0.188867	0.000246329	8.35e-05	0.00318332	0.275311	0.0378221	3.36e-13	0.00089473	0.000327311	0.00626502	0.00626502	0.0961199	20	0.0302782	II	Body;Body
cg08542016	6		28912084	rs7772827	6	28301143	C	T	0.262425	0.000226167	7.98e-05	0.00459138	-0.357414	0.0353228	4.57e-24	-0.000632787	0.000231847	0.00634637	0.00131769	0.357258	20	0.00752701	II
cg05067717	6	TNXB	32051067	rs2269426	6	32076499	A	G	0.412525	-0.000223334	7.5e-05	0.00289714	0.234742	0.0348284	1.58e-11	-0.000951402	0.000349228	0.00644386	0.00644386	0.271714	14	0.0310201	II	Body	chr6:32055067-32055601	N_Shelf
cg18419045	6	TNXB	32076147	rs2269426	6	32076499	A	G	0.412525	-0.000223334	7.5e-05	0.00289714	0.228113	0.033872	1.64e-11	-0.00097905	0.000359424	0.00645084	0.00645084	0.194406	10	0.0310333	I	5'UTR
cg03465320	6	PSMB9;PSMB9;TAP1	32823078	rs3763347	6	32822975	A	T	0.398608	0.000200005	7.31e-05	0.00624351	-0.845508	0.028367	3.26e-195	-0.00023655	8.69e-05	0.00646387	2.21e-09	0.14254	20	4.07e-08	II	Body;Body;TSS1500	chr6:32820849-32822370	S_Shore
cg16853860	6	PSMB9;PSMB9;TAP1	32823116	rs3763347	6	32822975	A	T	0.398608	0.000200005	7.31e-05	0.00624351	-0.819739	0.0286458	4.2e-180	-0.000243986	8.96e-05	0.00648276	2.3e-07	0.399586	20	2.72e-06	II	Body;Body;TSS1500	chr6:32820849-32822370	S_Shore
cg04615964	6	GABBR1;GABBR1;GABBR1	29591153	rs2747429	6	29648377	C	T	0.188867	0.00024662	8.35e-05	0.00315338	-0.259131	0.0379158	8.24e-12	-0.000951719	0.000351149	0.00672229	0.00672229	0.184344	8	0.0322547	II	Body;Body;Body
cg16971273	6	MOG;MOG;MOG;MOG;MOG;MOG;MOG;MOG;MOG;MOG;MOG	29634336	rs2747421	6	29645118	C	G	0.188867	0.000245285	8.35e-05	0.00331513	0.259505	0.0373968	3.94e-12	0.000945203	0.000349475	0.0068379	0.00963322	0.326675	12	0.0445908	II	3'UTR;Body;3'UTR;Body;Body;Body;Body;Body;Body;Body;Body
cg24710480	6	LOC285830;LOC285830	29717136	rs2517910	6	29688501	A	C	0.399602	0.000210796	7.24e-05	0.0035901	0.228923	0.0316673	4.87e-13	0.000920816	0.000340896	0.00690968	0.00690968	0.615092	9	0.0330674	II	TSS1500;TSS1500	chr6:29716468-29717158	Island
cg04841389	6	TNXB;TNXB	32015083	rs2269426	6	32076499	A	G	0.412525	-0.000223334	7.5e-05	0.00289714	0.213468	0.033387	1.62e-10	-0.00104622	0.000387506	0.00693655	0.00693655	0.848966	5	0.0331744	II	Body;TSS1500
cg17272563	6	PRRT1	32116548	rs2596501	6	31321211	T	C	0.533797	-0.000220732	7.22e-05	0.00222523	-0.184414	0.0324815	1.37e-08	0.00119694	0.000444532	0.00709018	3.68e-05	0.206246	8	0.000282134	II	3'UTR	chr6:32116590-32117229	N_Shore
cg06791592	6	PSMB9;PSMB9	32823292	rs3763347	6	32822975	A	T	0.398608	0.000200005	7.31e-05	0.00624351	-0.480942	0.0314786	1.07e-52	-0.000415861	0.000154484	0.00710401	3.37e-05	0.396883	20	0.000260774	II	Body;Body	chr6:32820849-32822370	S_Shore
cg22851080	6	TNXB	32044404	rs2269426	6	32076499	A	G	0.412525	-0.000223334	7.5e-05	0.00289714	0.210058	0.0342144	8.28e-10	-0.0010632	0.000396754	0.00736773	0.00736773	0.327888	19	0.0350994	II	Body	chr6:32046815-32047094	N_Shelf
cg09965419	6	DDR1;DDR1	30854186	rs2263317	6	31421358	T	C	0.0964215	-0.000378831	0.000133893	0.00466417	-0.484411	0.0583636	1.04e-16	0.000782045	0.000292022	0.00740568	2.99e-05	0.839714	20	0.000233387	II	5'UTR;5'UTR	chr6:30852102-30852676	S_Shore
cg02815249	6	GTF2H4	30877746	rs147642505	6	31294886	T	C	0.280318	-0.000256363	8.64e-05	0.00301761	0.226102	0.0364584	5.59e-10	-0.00113384	0.000423756	0.00745766	0.00745766	0.239147	14	0.0354251	II	Body	chr6:30875642-30875957	S_Shore
cg20044211	6	NOTCH4	32185995	rs1265095	6	31106643	G	A	0.459245	-0.000217999	7.2e-05	0.00245723	0.18237	0.0324611	1.93e-08	-0.00119537	0.000448395	0.00767869	0.00767869	0.173161	7	0.036392	II	Body
cg07187855	6	DDR1;DDR1	30854161	rs114089979	6	30924614	T	C	0.0447316	-0.000492414	0.000176145	0.00518189	-0.661613	0.0751267	1.29e-18	0.000744263	0.000279327	0.00771065	1.55e-05	0.78194	20	0.000129195	I	5'UTR;5'UTR	chr6:30852102-30852676	S_Shore
cg12669395	6	DDR1;DDR1;DDR1	30860866	rs9266228	6	31325320	C	G	0.544732	-0.000211725	7.29e-05	0.00366418	0.226093	0.033967	2.81e-11	-0.000936451	0.000351649	0.00774407	8.19e-05	0.0654351	18	0.000581783	II	Body;Body;Body
cg11032077	6	TNXB	32032728	rs204883	6	32032743	A	G	0.446322	-0.000197913	7.41e-05	0.00753906	-0.824946	0.0297193	1.4e-169	0.00023991	9.02e-05	0.00781987	7.08e-09	0.122965	20	1.14e-07	I	Body
cg24566261	6	DDR1;DDR1	30854164	rs114089979	6	30924614	T	C	0.0447316	-0.000492414	0.000176145	0.00518189	-0.639195	0.0748934	1.4e-17	0.000770366	0.000289979	0.00789271	9.16e-06	0.802153	20	7.94e-05	II	5'UTR;5'UTR	chr6:30852102-30852676	S_Shore
cg23204396	6		31548107	rs2071592	6	31515340	A	T	0.294235	0.000227363	7.55e-05	0.00260851	0.189787	0.0337507	1.87e-08	0.00119799	0.000451382	0.00795325	0.00795325	0.112404	4	0.0375721	II		chr6:31548436-31549277	N_Shore
cg04172115	6	TNXB	32053728	rs2269426	6	32076499	A	G	0.412525	-0.000223334	7.5e-05	0.00289714	0.194408	0.0333919	5.81e-09	-0.00114879	0.000433244	0.00801107	0.00801107	0.143124	9	0.0378209	II	Body	chr6:32055067-32055601	N_Shore
cg25329415	6		28076851	rs36078605	6	28078032	C	A	0.197813	0.000250402	8.39e-05	0.0028354	0.218957	0.0383836	1.17e-08	0.00114361	0.000432398	0.00817354	0.00817354	0.551743	11	0.0385384	II		chr6:28072464-28072926	S_Shelf
cg25857471	6	DPCR1	30910113	rs114089979	6	30924614	T	C	0.0447316	-0.000492414	0.000176145	0.00518189	-0.606027	0.0752069	7.75e-16	0.000812528	0.000307649	0.00826402	0.00062537	0.836987	20	0.00382194	I	Body
cg23684088	6		28510928	rs175954	6	28011585	G	A	0.197813	0.000247439	8.32e-05	0.00295182	-0.218994	0.0384482	1.23e-08	-0.00112989	0.000428739	0.00840443	0.00840443	0.105011	20	0.0395256	II
cg26321999	6	DDR1;DDR1	30854011	rs114089979	6	30924614	T	C	0.0447316	-0.000492414	0.000176145	0.00518189	-0.585011	0.0752381	7.52e-15	0.000841717	0.000319966	0.0085222	8.1e-06	0.340085	20	7.11e-05	II	5'UTR;5'UTR	chr6:30852102-30852676	S_Shore
cg00934322	6	DDR1;DDR1	30854109	rs114089979	6	30924614	T	C	0.0447316	-0.000492414	0.000176145	0.00518189	-0.572839	0.0758491	4.27e-14	0.000859603	0.000327884	0.00875006	7.01e-06	0.503738	20	6.27e-05	II	5'UTR;5'UTR	chr6:30852102-30852676	S_Shore
cg04953552	6		31276212	rs28397305	6	31222223	A	T	0.0994036	-0.000346442	0.000130307	0.00784521	0.871464	0.0601328	1.35e-47	-0.00039754	0.000152022	0.00892223	1.55e-10	0.0605992	20	3.72e-09	I		chr6:31276241-31276526	N_Shore
cg07939626	6	DDR1;DDR1	30853073	rs114089979	6	30924614	T	C	0.0447316	-0.000492414	0.000176145	0.00518189	-0.559705	0.0758656	1.61e-13	0.000879774	0.000336546	0.00894553	2.18e-05	0.860758	20	0.000175166	I	5'UTR;5'UTR	chr6:30852102-30852676	S_Shore
cg15656686	6	DDR1;DDR1	30854551	rs114089979	6	30924614	T	C	0.0447316	-0.000492414	0.000176145	0.00518189	-0.550509	0.0756725	3.47e-13	0.00089447	0.000342778	0.00906813	6.49e-05	0.823073	20	0.000472455	II	5'UTR;5'UTR	chr6:30852102-30852676	S_Shore
cg13873869	6	MOG;MOG;MOG;MOG;MOG;MOG;MOG;MOG;MOG;MOG;MOG	29638112	rs885946	6	29696657	C	T	0.186879	0.000244552	8.41e-05	0.00363214	0.217828	0.0371056	4.35e-09	0.00112268	0.000430783	0.00915678	0.00915678	0.0584678	20	0.0425463	II	3'UTR;Body;3'UTR;Body;Body;Body;Body;Body;Body;Body;Body
cg13695585	6	DDR1;DDR1	30853014	rs114089979	6	30924614	T	C	0.0447316	-0.000492414	0.000176145	0.00518189	-0.542032	0.0758369	8.85e-13	0.000908459	0.000348944	0.00922905	0.00362933	0.448399	20	0.0186441	II	5'UTR;5'UTR	chr6:30852102-30852676	S_Shore
cg14914046	6		32223098	rs1071630	6	32609126	T	C	0.403579	-0.000196064	7.44e-05	0.00836353	0.459627	0.0323152	6.57e-46	-0.000426572	0.000164519	0.00951861	1.15e-09	0.994473	20	2.24e-08	II
cg12798859	6	HCG18;HCG18	30285979	rs145463269	6	30211185	G	A	0.0447316	-0.000466874	0.000179281	0.00921034	-1.81249	0.0684657	1.99e-154	0.000257587	9.94e-05	0.00955204	2.34e-07	0.763162	20	2.76e-06	II	Body;Body
cg00429767	6	MICB	31468473	rs3828906	6	31464918	C	A	0.321074	-0.000202671	7.81e-05	0.00947549	-0.926154	0.0312736	9.7e-193	0.000218831	8.47e-05	0.00975186	5.62e-07	0.353461	20	6.13e-06	II	Body	chr6:31465460-31466188	S_Shelf
cg25252977	6	LOC285830;LOC285830	29696650	rs1628578	6	29695502	C	A	0.202783	0.000225875	8.12e-05	0.0054189	-0.244271	0.0350514	3.19e-12	-0.00092469	0.000357998	0.00979606	0.00979606	0.101703	12	0.0452022	II	Body;Body
cg00076543	6	HLA-L	30227145	rs145463269	6	30211185	G	A	0.0447316	-0.000466874	0.000179281	0.00921034	1.29501	0.072783	8.04e-71	-0.000360518	0.000139915	0.009975	5.51e-08	0.567015	20	7.31e-07	II	TSS200	chr6:30227320-30228255	N_Shore
cg10240139	6		169605570	rs7764005	6	169607718	T	C	0.484095	0.000194377	7.21e-05	0.0070585	0.282213	0.0320449	1.29e-18	0.00068876	0.000267352	0.00998853	0.00998853	0.380674	8	0.0459748	II
cg15657588	6	TNXB	32075763	rs204883	6	32032743	A	G	0.446322	-0.000197913	7.41e-05	0.00753906	0.317962	0.032981	5.38e-22	-0.000622442	0.000241728	0.0100248	0.0100248	0.0766958	20	0.0461129	II	5'UTR
cg20955507	6	DDR1;DDR1	30853258	rs114310831	6	30965425	G	A	0.0487078	-0.000475639	0.000168351	0.00472391	-0.456459	0.073004	4.04e-10	0.00104202	0.000404725	0.0100345	8.77e-05	0.051321	15	0.000620182	II	5'UTR;5'UTR	chr6:30852102-30852676	S_Shore
cg19263700	6		32223236	rs1071630	6	32609126	T	C	0.403579	-0.000196064	7.44e-05	0.00836353	0.387264	0.0325473	1.2e-32	-0.00050628	0.000196647	0.0100368	7.14e-08	0.952262	20	9.2e-07	I
cg13660719	6	DDR1;DDR1	30852963	rs114089979	6	30924614	T	C	0.0447316	-0.000492414	0.000176145	0.00518189	-0.495165	0.0756785	6.03e-11	0.000994444	0.000386838	0.0101493	0.000116792	0.790741	12	0.000808631	II	5'UTR;5'UTR	chr6:30852102-30852676	S_Shore
cg19154116	6	CYP21A2;CYP21A2	32005786	rs389512	6	31947594	C	G	0.141153	-0.000290404	0.000106067	0.00618273	0.360949	0.0484466	9.3e-14	-0.000804557	0.00031307	0.0101729	0.0101729	0.169978	14	0.0466771	II	TSS1500;TSS1500
cg27238071	6	OGFRL1	71998145	rs6935796	6	71998162	C	A	0.144135	0.000266748	9.87e-05	0.00690474	0.321765	0.0408946	3.6e-15	0.000829015	0.000324467	0.0106185	0.0106185	0.729842	16	0.0484194	II	TSS1500	chr6:71998106-71999109	Island
cg06812795	6		32829025	rs1351382	6	32822296	G	C	0.398608	0.00019845	7.31e-05	0.00664996	0.230177	0.0312	1.61e-13	0.000862163	0.000338499	0.0108648	0.0108648	0.177677	6	0.0494124	II
cg08168400	6	DPCR1	30910605	rs114089979	6	30924614	T	C	0.0447316	-0.000492414	0.000176145	0.00518189	0.467756	0.0757211	6.52e-10	-0.00105272	0.00041334	0.0108699	0.0108699	0.897228	11	0.0494124	II	Body
cg09663314	6	HLA-DRB6	32525979	rs28383373	6	32607193	C	T	0.324056	-0.000198993	7.48e-05	0.00781993	-0.2935	0.033744	3.38e-18	0.000678	0.000266563	0.0109753	3.24e-06	0.131585	20	3.11e-05	II	Body
cg03570263	6	RNF39;RNF39	30040291	rs2734907	6	29901640	A	C	0.355865	-0.00020209	7.97e-05	0.011229	-1.35634	0.0211967	0	0.000148997	5.88e-05	0.0112929	1.58e-07	0.171812	20	1.92e-06	II	Body;Body	chr6:30038881-30039477	S_Shore
cg07792871	6	HCG9	29942706	rs2734907	6	29901640	A	C	0.355865	-0.00020209	7.97e-05	0.011229	-0.980678	0.0305459	3.75e-226	0.000206072	8.15e-05	0.0114839	5.14e-10	0.130811	20	1.08e-08	II	TSS200	chr6:29944402-29945169	N_Shore
cg06316104	6	HLA-G	29796985	rs147376303	6	29752020	C	T	0.290258	0.000194413	7.66e-05	0.0111691	-0.835656	0.0305372	7.12e-165	-0.000232647	9.21e-05	0.0115197	3.7e-09	0.0820803	20	6.36e-08	I	Body	chr6:29795553-29796594	S_Shore
cg10181330	6		29818243	rs2734907	6	29901640	A	C	0.355865	-0.00020209	7.97e-05	0.011229	0.943031	0.0314009	3.75e-198	-0.000214298	8.48e-05	0.0115205	2.67e-05	0.233659	20	0.000211517	I		chr6:29818085-29818341	Island
cg15973594	6	HCG9	29942083	rs2734907	6	29901640	A	C	0.355865	-0.00020209	7.97e-05	0.011229	-0.938825	0.0317983	1.4e-191	0.000215258	8.52e-05	0.0115306	2.86e-05	0.10895	20	0.000224381	II	TSS1500	chr6:29944402-29945169	N_Shelf
cg11862551	6		29817963	rs2734907	6	29901640	A	C	0.355865	-0.00020209	7.97e-05	0.011229	0.907299	0.0320543	2.99e-176	-0.000222738	8.82e-05	0.0115574	0.00010604	0.636464	20	0.000740468	I		chr6:29818085-29818341	N_Shore
cg04458159	6	HLA-H	29856538	rs2734907	6	29901640	A	C	0.355865	-0.00020209	7.97e-05	0.011229	-0.810705	0.033356	1.75e-130	0.000249277	9.88e-05	0.0116754	4.35e-07	0.208706	20	4.85e-06	II	Body	chr6:29855295-29856565	Island
cg13643180	6	HCG4	29761288	rs145043018	6	29751401	C	G	0.290258	0.00019441	7.66e-05	0.0111702	0.697488	0.0315466	2.55e-108	0.000278729	0.000110572	0.0117094	1.5e-05	0.100356	20	0.000125796	II	TSS1500	chr6:29759946-29760903	S_Shore
cg03521696	6	HLA-G	29795595	rs2734907	6	29901640	A	C	0.355865	-0.00020209	7.97e-05	0.011229	0.731859	0.033767	3.63e-104	-0.000276132	0.00010965	0.0117917	4.27e-09	0.243249	20	7.19e-08	I	5'UTR	chr6:29795553-29796594	Island
cg03228974	6		30067855	rs147376303	6	29752020	C	T	0.290258	0.000194413	7.66e-05	0.0111691	-0.643453	0.0329831	9.29e-85	-0.00030214	0.000120079	0.0118638	3.87e-07	0.861074	20	4.36e-06	II		chr6:30068492-30068794	N_Shore
cg08076115	6	TRIM40	30116341	rs2734907	6	29901640	A	C	0.355865	-0.00020209	7.97e-05	0.011229	-0.697553	0.0348145	2.66e-89	0.000289713	0.000115174	0.0118887	0.000160548	0.82508	20	0.00107608	II	3'UTR
cg26502127	6	HCG9	29943056	rs2734907	6	29901640	A	C	0.355865	-0.00020209	7.97e-05	0.011229	0.657588	0.0347339	6.2e-80	-0.00030732	0.00012229	0.0119691	4.07e-05	0.0964987	20	0.000310501	I	Body	chr6:29944402-29945169	N_Shore
cg21232488	6	TRIM31	30079203	rs2734907	6	29901640	A	C	0.355865	-0.00020209	7.97e-05	0.011229	-0.630347	0.0348331	3.41e-73	0.000320601	0.000127681	0.0120402	1.02e-06	0.123988	20	1.07e-05	I	Body
cg11954557	6	PSMB8;PSMB8	32809266	rs2071464	6	32809076	A	G	0.459245	0.000183532	7.22e-05	0.0110689	-0.500626	0.0310897	2.45e-58	-0.000366605	0.000146088	0.012091	2.74e-06	0.395112	20	2.67e-05	II	Body;Body	chr6:32811494-32811839	N_Shelf
cg01963633	6	TRIM31	30079177	rs2734907	6	29901640	A	C	0.355865	-0.00020209	7.97e-05	0.011229	-0.599067	0.034916	5.53e-66	0.000337341	0.000134493	0.0121331	1.88e-07	0.0512577	20	2.25e-06	II	Body
cg26988373	6	PSMB8;PSMB8	32809450	rs9276810	6	32810443	A	G	0.459245	0.000183022	7.22e-05	0.0112529	-0.527533	0.0305949	1.27e-66	-0.000346939	0.000138345	0.0121488	0.00127258	0.300252	20	0.00730343	II	Body;Body	chr6:32811494-32811839	N_Shelf
cg18327128	6	TRIM31	30079139	rs2734907	6	29901640	A	C	0.355865	-0.00020209	7.97e-05	0.011229	-0.573061	0.0349517	2.05e-60	0.00035265	0.000140739	0.0122207	1.86e-05	0.12114	20	0.000152216	I	Body
cg10978585	6	TRIM31	30079102	rs2734907	6	29901640	A	C	0.355865	-0.00020209	7.97e-05	0.011229	-0.572499	0.035463	1.26e-58	0.000352996	0.000140929	0.0122526	1.08e-06	0.0810866	20	1.13e-05	I	Body
cg18996202	6	HLA-B	31324565	rs2734907	6	29901640	A	C	0.355865	-0.00020209	7.97e-05	0.011229	-0.554819	0.0344424	2.22e-58	0.000364245	0.000145427	0.0122571	0.0015394	0.833296	20	0.00867209	II	Body	chr6:31323946-31325211	Island
cg21809927	6	TRIM31	30079265	rs2734907	6	29901640	A	C	0.355865	-0.00020209	7.97e-05	0.011229	-0.564706	0.0351718	5.22e-58	0.000357868	0.000142892	0.012264	4.5e-06	0.146054	20	4.16e-05	I	Body
cg19593490	6	HCG9	29943188	rs2734907	6	29901640	A	C	0.355865	-0.00020209	7.97e-05	0.011229	0.563151	0.0352502	1.88e-57	-0.000358856	0.000143304	0.0122746	0.00394456	0.0623748	20	0.0200339	II	Body	chr6:29944402-29945169	N_Shore
cg15951466	6	TRIM31	30079192	rs2734907	6	29901640	A	C	0.355865	-0.00020209	7.97e-05	0.011229	-0.560638	0.0353807	1.5e-56	0.000360464	0.000143976	0.0122922	3.51e-06	0.081711	20	3.33e-05	II	Body
cg27342919	6	TRIM31	30079256	rs2734907	6	29901640	A	C	0.355865	-0.00020209	7.97e-05	0.011229	-0.547091	0.0354828	1.23e-53	0.00036939	0.000147645	0.0123533	3.2e-08	0.155008	20	4.45e-07	I	Body
cg27313566	6	TRIM31	30079155	rs2734907	6	29901640	A	C	0.355865	-0.00020209	7.97e-05	0.011229	-0.539497	0.0354115	2.07e-52	0.00037459	0.000149771	0.0123812	0.000125596	0.125323	20	0.000864692	II	Body
cg17512353	6	HLA-L	30227802	rs145463269	6	30211185	G	A	0.0447316	-0.000466874	0.000179281	0.00921034	0.694146	0.0773921	2.99e-19	-0.000672588	0.000268942	0.0123889	7e-05	0.523236	20	0.000505652	II	Body	chr6:30227320-30228255	Island
cg10381888	6	HLA-L	30228243	rs145463269	6	30211185	G	A	0.0447316	-0.000466874	0.000179281	0.00921034	-0.69663	0.0780841	4.6e-19	0.000670189	0.000268094	0.0124254	2.55e-06	0.430297	20	2.5e-05	I	Body	chr6:30227320-30228255	Island
cg23244913	6	HCG9	29943401	rs2734907	6	29901640	A	C	0.355865	-0.00020209	7.97e-05	0.011229	0.53197	0.0356412	2.24e-50	-0.00037989	0.000151975	0.0124306	0.00154495	0.304312	20	0.00869672	I	Body	chr6:29944402-29945169	N_Shore
cg12094903	6	PSMB8;PSMB8	32808689	rs9276810	6	32810443	A	G	0.459245	0.000183022	7.22e-05	0.0112529	-0.447773	0.0311704	8.54e-47	-0.000408738	0.000163745	0.0125537	1.13e-05	0.643069	20	9.62e-05	II	3'UTR;3'UTR	chr6:32811494-32811839	N_Shelf
cg11229497	6	TRIM31	30078954	rs2734907	6	29901640	A	C	0.355865	-0.00020209	7.97e-05	0.011229	-0.495301	0.0349433	1.32e-45	0.000408015	0.000163476	0.0125647	0.00193362	0.0501761	20	0.0106479	II	Body
cg23567583	6		29932743	rs2734907	6	29901640	A	C	0.355865	-0.00020209	7.97e-05	0.011229	-0.489791	0.0359096	2.33e-42	0.000412605	0.000165519	0.0126745	0.00962958	0.408635	20	0.0445908	II
cg04623837	6	HCG9	29943414	rs2734907	6	29901640	A	C	0.355865	-0.00020209	7.97e-05	0.011229	0.479132	0.0356553	3.63e-41	-0.000421784	0.000169287	0.0127195	0.00639943	0.115395	20	0.0308466	I	Body	chr6:29944402-29945169	N_Shore
cg15738450	6	TRIM31	30079194	rs2734907	6	29901640	A	C	0.355865	-0.00020209	7.97e-05	0.011229	-0.483303	0.0361303	8.28e-41	0.000418143	0.000167853	0.0127336	5.23e-05	0.205283	20	0.000389364	II	Body
cg11201654	6	HLA-F;HLA-F;HLA-F	29690766	rs2735059	6	29695854	A	G	0.481113	-0.000180991	7.26e-05	0.012708	0.889153	0.0274825	1.24e-229	-0.000203554	8.19e-05	0.0129737	8.91e-07	0.0971982	20	9.43e-06	II	TSS1500;TSS1500;TSS1500	chr6:29691106-29692093	N_Shore
cg17835678	6	HLA-L	30228254	rs145463269	6	30211185	G	A	0.0447316	-0.000466874	0.000179281	0.00921034	-0.649849	0.0784329	1.18e-16	0.000718435	0.000289187	0.0129797	6.24e-06	0.56972	20	5.63e-05	II	Body	chr6:30227320-30228255	Island
cg19117063	6	BTNL2	32365553	rs116454630	6	32359519	A	T	0.16004	-0.000253005	0.000101927	0.0130568	-1.5911	0.0359783	0	0.000159013	6.42e-05	0.0132004	4.11e-07	1	20	4.63e-06	II	Body
cg26993102	6	HLA-L	30228245	rs145463269	6	30211185	G	A	0.0447316	-0.000466874	0.000179281	0.00921034	-0.623249	0.0780463	1.4e-15	0.000749097	0.000302564	0.0132928	3.81e-06	0.733873	17	3.58e-05	II	Body	chr6:30227320-30228255	Island
cg18299938	6	HCG4	29760609	rs147376303	6	29752020	C	T	0.290258	0.000194413	7.66e-05	0.0111691	-0.378137	0.0339299	7.6e-29	-0.000514134	0.000207811	0.0133591	9.76e-06	0.107643	20	8.4e-05	II	Body	chr6:29759946-29760903	Island
cg23892028	6		27256345	rs35454259	6	27254475	A	G	0.2167	0.000207446	8.38e-05	0.0133306	1.48726	0.0169018	0	0.000139482	5.64e-05	0.0133671	0.000273846	0.545972	20	0.0017724	II		chr6:27258958-27259163	N_Shelf
cg23483840	6	HLA-J;NCRNA00171	29974844	rs2734907	6	29901640	A	C	0.355865	-0.00020209	7.97e-05	0.011229	-0.402928	0.0358309	2.44e-29	0.000501554	0.000202779	0.0133835	1.56e-06	0.222291	20	1.6e-05	I	Body;Body	chr6:29974220-29975369	Island
cg19236328	6	AGPAT1;AGPAT1	32141882	rs9469084	6	32080383	T	C	0.0815109	-0.000364447	0.000146848	0.0130721	-1.76663	0.0600217	2.07e-190	0.000206295	8.34e-05	0.0133976	0.000112447	0.557072	20	0.000782973	II	5'UTR;5'UTR
cg21039495	6	HCG4	29760823	rs147376303	6	29752020	C	T	0.290258	0.000194413	7.66e-05	0.0111691	-0.379906	0.0347623	8.41e-28	-0.00051174	0.000207046	0.0134502	0.000114332	0.281864	20	0.00079309	I	Body	chr6:29759946-29760903	Island
cg22325294	6	RNF39;RNF39	30043829	rs145043018	6	29751401	C	G	0.290258	0.00019441	7.66e-05	0.0111702	-0.370302	0.0340465	1.49e-27	-0.000525004	0.000212468	0.0134744	0.00318302	0.144237	20	0.0165716	I	TSS1500;TSS1500	chr6:30042918-30043500	S_Shore
cg14301212	6	HCG9	29943677	rs2072895	6	29691857	G	C	0.481113	-0.00018111	7.26e-05	0.0126442	0.564977	0.0307986	3.67e-75	-0.000320562	0.000129734	0.0134769	0.000183679	0.318241	20	0.0012222	II	Body	chr6:29944402-29945169	N_Shore
cg07939231	6	TRIM31	30079403	rs2734907	6	29901640	A	C	0.355865	-0.00020209	7.97e-05	0.011229	-0.393227	0.0357642	4.04e-28	0.000513927	0.000208013	0.0134868	0.000114114	0.0810201	20	0.000792327	II	Body
cg06892912	6	RNF39;RNF39	30043858	rs2734907	6	29901640	A	C	0.355865	-0.00020209	7.97e-05	0.011229	0.387803	0.0356427	1.43e-27	-0.000521115	0.000211035	0.0135367	0.0048058	0.464896	20	0.0238537	II	TSS1500;TSS1500	chr6:30042918-30043500	S_Shore
cg14781281	6	HLA-J;NCRNA00171	29974868	rs2734907	6	29901640	A	C	0.355865	-0.00020209	7.97e-05	0.011229	-0.362273	0.036301	1.87e-23	0.000557839	0.000227002	0.0139939	0.000121967	0.315398	20	0.000841287	I	Body;Body	chr6:29974220-29975369	Island
cg19448822	6	HLA-J;NCRNA00171	29974773	rs2734907	6	29901640	A	C	0.355865	-0.00020209	7.97e-05	0.011229	-0.355485	0.0360143	5.58e-23	0.000568491	0.000231492	0.0140585	3.81e-05	0.341384	20	0.000291616	II	Body;Body	chr6:29974220-29975369	Island
cg02749948	6	TNXB	32073700	rs55740958	6	32073700	T	C	0.0795229	-0.000362419	0.000147624	0.0140879	-2.5418	0.0456435	0	0.000142584	5.81e-05	0.0141815	8.88e-08	0.839707	20	1.12e-06	II	5'UTR
cg27237814	6	DDR1;DDR1;DDR1	30860014	rs3020644	6	31894626	G	A	0.392644	-0.000202259	7.51e-05	0.00704476	0.203487	0.0347634	4.81e-09	-0.000993965	0.000406066	0.0143735	7.83e-05	0.569278	20	0.000558627	II	Body;Body;Body
cg27230769	6	LOC285830;LOC285830	29706048	rs1362126	6	29691019	A	G	0.439364	-0.000180067	7.35e-05	0.0143316	1.24912	0.0186649	0	-0.000144155	5.89e-05	0.0143969	2.9e-08	0.205798	20	4.07e-07	II	Body;Body
cg16655343	6	LOC285830;LOC285830	29701563	rs1362126	6	29691019	A	G	0.439364	-0.000180067	7.35e-05	0.0143316	-1.2196	0.019779	0	0.000147644	6.03e-05	0.0144086	2.37e-08	0.217736	20	3.37e-07	II	Body;Body
cg06710082	6	HCG9	29943408	rs2734907	6	29901640	A	C	0.355865	-0.00020209	7.97e-05	0.011229	0.327113	0.0358605	7.39e-20	-0.000617799	0.000252898	0.0145707	0.00593822	0.13044	20	0.0288698	I	Body	chr6:29944402-29945169	N_Shore
cg23313031	6	HLA-J;NCRNA00171	29974745	rs2734907	6	29901640	A	C	0.355865	-0.00020209	7.97e-05	0.011229	-0.320938	0.0365085	1.49e-18	0.000629686	0.000258472	0.0148432	0.000500889	0.269615	20	0.00312089	II	Body;Body	chr6:29974220-29975369	Island
cg26531141	6		28912013	rs116450899	6	28732209	A	G	0.0795229	-0.000317102	0.000127939	0.0131921	0.748043	0.0594053	2.33e-36	-0.000423909	0.000174313	0.0150207	0.000977058	0.308476	20	0.0057604	II
cg16899306	6	HLA-DQB2	32732585	rs146894983	6	32724857	T	C	0.0775348	0.000360249	0.00014812	0.0150098	-2.62785	0.0395416	0	-0.000137089	5.64e-05	0.0150773	0.00362256	0.691381	20	0.0186224	II	TSS1500	chr6:32729342-32729877	S_Shelf
cg10647703	6	LOC285830;LOC285830	29708958	rs1362126	6	29691019	A	G	0.439364	-0.000180067	7.35e-05	0.0143316	0.606069	0.0314562	1.01e-82	-0.000297106	0.000122301	0.0151281	5.7e-05	0.371331	20	0.000419356	II	Body;Body
cg16368146	6	HCG9	29943425	rs1362126	6	29691019	A	G	0.439364	-0.000180067	7.35e-05	0.0143316	0.527127	0.0319	2.45e-61	-0.000341601	0.000141018	0.015419	0.000529233	0.226528	20	0.00328357	I	Body	chr6:29944402-29945169	N_Shore
cg27632493	6		29833169	rs3998799	6	29690694	G	C	0.439364	-0.00017928	7.35e-05	0.0147784	0.501723	0.0317735	3.61e-56	-0.000357329	0.000148317	0.0159865	0.00238094	0.372704	20	0.0128606	I		chr6:29831849-29832086	S_Shore
cg08163199	6	HLA-J;NCRNA00171	29974858	rs2734907	6	29901640	A	C	0.355865	-0.00020209	7.97e-05	0.011229	-0.264523	0.0358502	1.6e-13	0.000763979	0.000318608	0.0164908	0.00313615	0.27319	20	0.0163818	I	Body;Body	chr6:29974220-29975369	Island
cg27538003	6	HCG9	29945149	rs1362126	6	29691019	A	G	0.439364	-0.000180067	7.35e-05	0.0143316	0.374933	0.0323101	3.92e-31	-0.000480264	0.000200438	0.0165719	0.000639303	0.103047	20	0.00389413	I	Body	chr6:29944402-29945169	Island
cg05988603	6	NCRNA00171	30002859	rs183708053	6	29931418	T	C	0.0357853	-0.000442618	0.000184426	0.0163961	-2.15506	0.0664452	9.21e-231	0.000205385	8.58e-05	0.0166915	3.15e-07	0.965419	20	3.62e-06	II	Body
cg18572898	6	HLA-DQA2	32712103	rs2061952	6	32785714	C	T	0.224652	-0.00021325	8.86e-05	0.0160951	-0.767053	0.0368448	2.94e-96	0.000278012	0.000116283	0.0168104	1.47e-13	0.0563382	20	1.56e-11	II	Body
cg12182649	6	MICA	31381779	rs149692329	6	31385843	T	C	0.225646	-0.000229187	9.57e-05	0.0166128	1.1802	0.0359028	5.51e-237	-0.000194193	8.13e-05	0.016902	1.63e-07	0.821901	20	1.97e-06	II	Body
cg13582692	6	NCRNA00171	30022577	rs183708053	6	29931418	T	C	0.0357853	-0.000442618	0.000184426	0.0163961	-1.78316	0.0721455	7.17e-135	0.000248221	0.000103913	0.0169062	1.32e-06	0.795416	20	1.36e-05	II	Body
cg13633866	6		149454921	rs12198155	6	149454923	A	T	0.110338	-0.000295031	0.000121022	0.0147757	-0.64147	0.0543692	3.98e-32	0.00045993	0.000192649	0.0169681	0.00319549	0.286614	20	0.0166129	II
cg15180617	6	LOC285830;LOC285830	29705436	rs1362126	6	29691019	A	G	0.439364	-0.000180067	7.35e-05	0.0143316	-0.347231	0.0329958	6.73e-26	0.00051858	0.000217423	0.0170737	0.000377011	0.335656	20	0.00239785	II	Body;Body
cg04970287	6	BTNL2	32362638	rs115690055	6	32359521	T	C	0.159046	-0.000244785	0.000102646	0.0170907	-1.8625	0.0241152	0	0.000131428	5.51e-05	0.0171436	1.84e-07	1	20	2.21e-06	II	Body
cg13123009	6	LY6G6E;LY6G6D;LY6G6E	31681882	rs11557922	6	31783437	C	T	0.0308151	-0.0006091	0.000251559	0.0154651	1.50914	0.111303	7.02e-42	-0.000403607	0.000169327	0.0171445	0.00164177	0.678036	20	0.00919939	II	TSS200;TSS1500;TSS200
cg11334097	6		32362407	rs115690055	6	32359521	T	C	0.159046	-0.000244785	0.000102646	0.0170907	-1.82328	0.0260003	0	0.000134255	5.63e-05	0.0171549	1.98e-07	1	20	2.35e-06	II
cg07829465	6	TRIM31	30079536	rs2734907	6	29901640	A	C	0.355865	-0.00020209	7.97e-05	0.011229	-0.25114	0.035949	2.83e-12	0.000804691	0.000337627	0.0171549	0.00500703	0.772233	20	0.0247355	II	Body
cg07466983	6	HCG9	29944982	rs1362126	6	29691019	A	G	0.439364	-0.000180067	7.35e-05	0.0143316	0.334973	0.0324249	5.12e-25	-0.000537557	0.000225598	0.017181	0.00301808	0.219803	20	0.0158363	II	Body	chr6:29944402-29945169	Island
cg03036047	6	BTNL2	32362744	rs115690055	6	32359521	T	C	0.159046	-0.000244785	0.000102646	0.0170907	-1.61709	0.0341642	0	0.000151374	6.36e-05	0.0172316	3.15e-07	0.999998	20	3.62e-06	II	Body
cg09210225	6	MICA	31382250	rs149692329	6	31385843	T	C	0.225646	-0.000229187	9.57e-05	0.0166128	0.633357	0.041291	4.2e-53	-0.000361861	0.00015291	0.0179577	0.000590787	0.396954	20	0.00362904	II	Body
cg08269402	6	HLA-DRB1	32549631	rs9270567	6	32560801	G	T	0.435388	0.00017926	7.57e-05	0.0178535	1.12494	0.0240336	0	0.000159351	6.74e-05	0.0180002	1.89e-11	0.99991	20	6.46e-10	II	Body	chr6:32551851-32552331	N_Shelf
cg01597097	6		28912045	rs114227105	6	28715583	T	C	0.0795229	-0.000311746	0.000128919	0.0155995	0.658398	0.0595925	2.23e-28	-0.000473492	0.000200442	0.0181651	0.00259381	0.107651	20	0.0138878	II
cg14731892	6	HCG9	29944980	rs192079207	6	29930926	T	C	0.0357853	-0.000442817	0.000184425	0.0163473	0.99767	0.0778793	1.43e-37	-0.000443851	0.000188075	0.0182763	0.0107168	0.669291	20	0.0488069	II	Body	chr6:29944402-29945169	Island
cg18996355	6	BTNL2	32366347	rs115690055	6	32359521	T	C	0.159046	-0.000244785	0.000102646	0.0170907	-0.734926	0.0466399	6.11e-56	0.000333074	0.000141259	0.0183787	2.26e-05	1	20	0.00018012	II	Body
cg22772386	6		167763320	rs12527035	6	167761724	C	T	0.508946	-0.000171023	7.21e-05	0.017632	-0.617629	0.0311229	1.22e-87	0.000276902	0.000117508	0.0184498	0.00712663	0.438931	20	0.0340391	I		chr6:167764522-167765124	N_Shore
cg11247343	6	HLA-C	31237824	rs114475699	6	31211201	C	T	0.188867	-0.000257689	0.000107013	0.0160395	-0.52181	0.0489804	1.68e-26	0.000493837	0.000210254	0.0188359	0.000113347	0.204109	20	0.000788493	II	Body	chr6:31238852-31240120	N_Shore
cg11604379	6	HCG9	29945039	rs183708053	6	29931418	T	C	0.0357853	-0.000442618	0.000184426	0.0163961	0.862822	0.0800291	4.22e-27	-0.000512989	0.000218979	0.0191481	0.0016019	0.566931	20	0.00898288	II	Body	chr6:29944402-29945169	Island
cg15947697	6	PSORS1C3	31146583	rs2844633	6	31096189	T	C	0.2167	-0.00021389	9.12e-05	0.0189731	-1.08896	0.0352955	5.16e-209	0.000196417	8.4e-05	0.0193196	5.63e-12	0.479442	20	2.5e-10	II	TSS1500	chr6:31148369-31148577	N_Shore
cg27536700	6	HCG27	31166759	rs2844633	6	31096189	T	C	0.2167	-0.00021389	9.12e-05	0.0189731	1.02512	0.0366247	2.16e-172	-0.000208649	8.92e-05	0.0193944	7.73e-11	0.0902416	20	2.04e-09	I	Body	chr6:31165412-31165923	S_Shore
cg12064202	6		31038842	rs2233960	6	31081052	G	A	0.314115	-0.000191698	8.08e-05	0.0176454	-0.463902	0.0366071	8.41e-37	0.00041323	0.000177167	0.0196778	3.77e-06	0.180119	20	3.56e-05	II
cg01383911	6	TRIM39;TRIM39	30297627	rs114600011	6	29926549	T	C	0.0387674	-0.000448321	0.000177136	0.0113757	-0.460949	0.0771619	2.32e-09	0.000972604	0.000417352	0.0197842	0.0057952	0.753933	16	0.0282862	II	Body;Body	chr6:30294169-30295071	S_Shelf
cg16215084	6	DDR1;DDR1	30853948	rs1265094	6	31106893	A	G	0.468191	-0.000181318	7.22e-05	0.0120248	-0.204688	0.0328881	4.85e-10	0.000885826	0.000380354	0.0198615	0.000128593	0.181284	4	0.000882022	II	5'UTR;5'UTR	chr6:30852102-30852676	S_Shore
cg11530659	6	HLA-DQB2	32730001	rs2061952	6	32785714	C	T	0.224652	-0.00021325	8.86e-05	0.0160951	0.357445	0.0401422	5.36e-19	-0.000596595	0.000256779	0.0201587	5.23e-07	0.284023	20	5.72e-06	II	Body	chr6:32729342-32729877	S_Shore
cg08041448	6		29648901	rs2747431	6	29648564	T	C	0.246521	0.000180786	7.8e-05	0.0204367	-1.15366	0.0245044	0	-0.000156706	6.77e-05	0.0205896	3.07e-11	0.0859402	20	9.43e-10	I
cg25318809	6	HLA-J;NCRNA00171	29974863	rs2517778	6	29893837	G	A	0.511928	-0.00017879	7.51e-05	0.0172827	-0.309345	0.0321418	6.31e-22	0.000577963	0.000250093	0.0208334	0.00138271	0.241903	20	0.00787395	I	Body;Body	chr6:29974220-29975369	Island
cg04435719	6		28912166	rs138113368	6	28723499	C	G	0.0795229	-0.000300282	0.000127911	0.0188955	0.78244	0.0598861	5.19e-39	-0.000383776	0.000166095	0.0208559	0.00538855	0.305803	20	0.0265133	II
cg07135797	6	ZNRD1;NCRNA00171;ZNRD1	30030069	rs2517778	6	29893837	G	A	0.511928	-0.00017879	7.51e-05	0.0172827	-0.277442	0.0326552	1.96e-17	0.000644423	0.000281119	0.0218856	0.010481	0.53676	20	0.0479111	II	Body;TSS1500;Body	chr6:30028936-30029195	S_Shore
cg15726260	6	HLA-J;NCRNA00171	29974900	rs2517778	6	29893837	G	A	0.511928	-0.00017879	7.51e-05	0.0172827	-0.270024	0.0325285	1.03e-16	0.000662126	0.000289341	0.0221146	3.93e-05	0.31479	20	0.000300176	I	Body;Body	chr6:29974220-29975369	Island
cg13353717	6	HLA-DQB1	32634276	rs9274550	6	32634795	G	A	0.502982	-0.000179585	7.9e-05	0.0229835	-0.978432	0.0250352	0	0.000183544	8.09e-05	0.0232154	2.04e-14	1	20	4.05e-12	II	1stExon	chr6:32632158-32633027	S_Shore
cg22984282	6	HLA-DQB1	32632568	rs9274550	6	32634795	G	A	0.502982	-0.000179585	7.9e-05	0.0229835	-0.960886	0.0262506	2.44e-293	0.000186895	8.24e-05	0.023248	3.71e-14	1	20	5.8e-12	I	Body	chr6:32632158-32633027	Island
cg01745539	6	HLA-DQB1	32632331	rs9274550	6	32634795	G	A	0.502982	-0.000179585	7.9e-05	0.0229835	0.905499	0.0274941	7.1e-238	-0.000198327	8.74e-05	0.0233104	2.63e-14	1	20	4.96e-12	I	Body	chr6:32632158-32633027	Island
cg22233843	6	HLA-DQB1	32632565	rs9274550	6	32634795	G	A	0.502982	-0.000179585	7.9e-05	0.0229835	-0.897627	0.0273241	1.1e-236	0.000200066	8.82e-05	0.023312	3.5e-12	1	20	1.76e-10	I	Body	chr6:32632158-32633027	Island
cg05724777	6	HLA-DQB1	32634362	rs9274550	6	32634795	G	A	0.502982	-0.000179585	7.9e-05	0.0229835	-0.700975	0.0294653	4.26e-125	0.000256193	0.00011319	0.0236114	7.96e-12	1	20	3.32e-10	I	1stExon	chr6:32632158-32633027	S_Shore
cg03403720	6	HLA-DQB1	32632970	rs9274550	6	32634795	G	A	0.502982	-0.000179585	7.9e-05	0.0229835	-0.598102	0.0300464	3.61e-88	0.000300258	0.000132915	0.0238822	7.95e-05	1	20	0.000566599	II	Body	chr6:32632158-32633027	Island
cg05973262	6	NOTCH4	32191895	rs143801964	6	32645680	C	G	0.119284	-0.000284941	0.000117418	0.0152359	-0.309191	0.0513204	1.69e-09	0.00092157	0.000409408	0.0243868	0.00849505	0.15511	20	0.0398497	II	TSS200
cg17825311	6	LOC285830;LOC285830	29717188	rs9259819	6	29893575	T	G	0.510934	-0.000172757	7.52e-05	0.0215919	-0.351095	0.0321019	7.68e-28	0.000492052	0.000218846	0.0245508	0.00944504	0.214068	20	0.0438026	II	TSS1500;TSS1500	chr6:29716468-29717158	S_Shore
cg00504902	6	HLA-F;HLA-F;HLA-F	29692183	rs9259820	6	29893578	A	G	0.50994	-0.000171191	7.53e-05	0.0229471	0.434896	0.0321364	1e-41	-0.000393637	0.000175507	0.0249058	0.00131479	0.0735121	20	0.00751628	II	Body;Body;Body	chr6:29691106-29692093	S_Shore
cg01050736	6	HLA-DQA2	32710583	rs17207524	6	31726850	T	G	0.0685885	-0.000337413	0.000147169	0.0218658	-0.608368	0.0634296	8.7e-22	0.00055462	0.000248723	0.0257562	6.77e-06	0.328078	20	6.07e-05	II	Body
cg03720390	6		28912126	rs6912584	6	28309590	C	T	0.21173	0.000189828	8.38e-05	0.0234839	-0.418765	0.0371221	1.63e-29	-0.000453304	0.000204088	0.0263427	0.0013874	0.762648	20	0.00789454	II
cg19939773	6	HLA-DQB2	32729876	rs9271662	6	32592628	A	G	0.264414	0.00018576	7.92e-05	0.0189758	-0.234849	0.035617	4.29e-11	-0.000790976	0.000357863	0.0270861	0.00673552	0.242554	20	0.0322971	II	Body	chr6:32729342-32729877	Island
cg07468289	6	ZNRD1;NCRNA00171;ZNRD1	30030010	rs9259820	6	29893578	A	G	0.50994	-0.000171191	7.53e-05	0.0229471	-0.286381	0.0322929	7.43e-19	0.000597774	0.000271343	0.0275933	0.00728855	0.114096	20	0.0347673	II	Body;TSS1500;Body	chr6:30028936-30029195	S_Shore
cg20172724	6		30923750	rs2844458	6	31851469	A	C	0.346918	-0.000184156	7.82e-05	0.0185722	-0.217936	0.035561	8.87e-10	0.000845	0.000384532	0.0279864	0.000428861	0.570776	19	0.00268807	II		chr6:30923208-30923624	S_Shore
cg19872019	6	NCRNA00171	29980960	rs9259819	6	29893575	T	G	0.510934	-0.000172757	7.52e-05	0.0215919	-0.244161	0.0324971	5.77e-14	0.000707554	0.000322047	0.028017	0.00370715	0.6687	12	0.0190173	II	Body
cg11857238	6	TRIM10;TRIM10	30122593	rs112863641	6	28217931	T	C	0.0874751	-0.000277273	0.000126739	0.028688	-0.768096	0.0526371	3.14e-48	0.000360987	0.000166848	0.0304976	1.4e-08	0.998697	20	2.11e-07	II	Body;Body
cg02145102	6		31276418	rs184167179	6	31310655	A	G	0.0685885	-0.000371383	0.000159085	0.0195699	0.407998	0.0711549	9.81e-09	-0.000910257	0.000420994	0.0306057	7.81e-05	0.425927	15	0.000558437	I		chr6:31276241-31276526	Island
cg20073472	6	PSORS1C3	31146845	rs192460891	6	31145000	G	T	0.139165	-0.000238516	0.000111334	0.0321656	-1.73573	0.038214	0	0.000137415	6.42e-05	0.0323574	9.21e-09	0.996744	20	1.45e-07	II	TSS1500	chr6:31148369-31148577	N_Shore
cg24005169	6	PSORS1C3	31146942	rs192460891	6	31145000	G	T	0.139165	-0.000238516	0.000111334	0.0321656	-0.518068	0.0512468	5.03e-24	0.000460395	0.000219675	0.0360997	2.9e-07	0.227904	20	3.37e-06	II	TSS1500	chr6:31148369-31148577	N_Shore
cg19301366	6	HLA-DQB1	32627845	rs9272538	6	32606809	T	C	0.537773	-0.000154161	7.4e-05	0.0372322	0.749991	0.0284072	1.32e-153	-0.00020555	9.9e-05	0.0378243	5.68e-09	1	20	9.25e-08	II	3'UTR
cg16004593	6	BTNL2	32369487	rs116522341	6	32367697	G	C	0.0387674	-0.000430833	0.000207127	0.0375216	-1.8807	0.0872008	3.63e-103	0.000229081	0.000110644	0.0384115	1.75e-06	0.96803	20	1.77e-05	II	Body
cg10846853	6	HLA-DQB1	32632859	rs34411532	6	32592294	A	G	0.17992	-0.000207114	9.91e-05	0.0366764	0.663366	0.0457982	1.52e-47	-0.000312217	0.000150979	0.0386452	1.42e-10	1	20	3.45e-09	II	Body	chr6:32632158-32633027	Island
cg00119778	6		32466447	rs9272656	6	32608629	A	G	0.486083	-0.000153512	7.39e-05	0.0377602	0.396209	0.0326066	5.65e-34	-0.000387452	0.00018921	0.0405858	5.54e-09	1	20	9.06e-08	II
cg23967822	6	HLA-DQB1	32632961	rs41268899	6	32070074	A	G	0.100398	-0.000247766	0.000118767	0.0369649	0.435116	0.0490093	6.79e-19	-0.000569425	0.000280389	0.0422711	2.18e-05	0.199534	16	0.000175161	I	Body	chr6:32632158-32633027	Island
cg02760218	6	EHMT2;EHMT2	31866586	rs2736428	6	31843924	T	C	0.349901	-0.000158121	7.8e-05	0.042515	-0.872967	0.0327185	7.79e-157	0.000181131	8.96e-05	0.0431137	7.84e-07	0.0971882	20	8.32e-06	II	TSS1500;TSS1500	chr6:31867691-31867957	N_Shore
cg16055410	6	PSORS1C3	31146124	rs192460891	6	31145000	G	T	0.139165	-0.000238516	0.000111334	0.0321656	-0.320644	0.0528378	1.29e-09	0.000743865	0.000368222	0.0433672	0.00226056	0.198733	14	0.0122464	II	TSS1500	chr6:31148369-31148577	N_Shelf
cg09721423	6		29924471	rs137975916	6	29851101	G	T	0.0805169	-0.00027757	0.000135442	0.0404265	0.748267	0.0652054	1.75e-30	-0.00037095	0.000183871	0.043649	0.00271172	0.50563	20	0.0144141	II		chr6:29924201-29924533	Island
cg00188055	6	TNXB	32076079	rs6449	6	32006655	T	C	0.306163	-0.000166918	8.2e-05	0.0418724	0.557927	0.0361292	8.47e-54	-0.000299175	0.000148301	0.0436591	2.41e-07	0.097089	20	2.84e-06	II	5'UTR
cg20856330	6	RPP21	30313546	rs115411850	6	30395966	C	T	0.082505	-0.000353215	0.000169167	0.0368009	0.572957	0.0753957	2.98e-14	-0.000616477	0.000306194	0.0440774	4.42e-05	0.0886286	8	0.000334158	II	Body	chr6:30312837-30313419	S_Shore
cg09855662	6	TRIM27	28892379	rs3800328	6	28390843	T	C	0.286282	0.000159176	7.7e-05	0.038786	-0.310142	0.0352013	1.25e-18	-0.000513236	0.000255106	0.0442353	0.00165203	0.389154	20	0.00924987	II	TSS1500	chr6:28890951-28892013	S_Shore
cg23532300	6	LOC100270746;C6orf41	26988201	rs7775041	6	27009512	A	T	0.316103	0.000156572	7.71e-05	0.0422692	-0.3517	0.0339741	4.1e-25	-0.000445186	0.000223389	0.0462754	0.000231483	0.0912898	20	0.00151828	II	TSS200;Body	chr6:26987598-26988074	S_Shore
cg04186657	6	HLA-F;HLA-F;HLA-F	29690893	rs3095289	6	29649190	G	A	0.322068	-0.000157344	7.83e-05	0.0445974	0.538984	0.034388	2.29e-55	-0.000291927	0.000146539	0.0463553	0.000832386	0.164217	20	0.00497131	I	TSS1500;TSS1500;TSS1500	chr6:29691106-29692093	N_Shore
cg11768167	6	HLA-F;HLA-F;HLA-F	29690889	rs3095289	6	29649190	G	A	0.322068	-0.000157344	7.83e-05	0.0445974	0.539011	0.0345916	9.63e-55	-0.000291912	0.000146546	0.0463761	0.00253912	0.158154	20	0.0136348	II	TSS1500;TSS1500;TSS1500	chr6:29691106-29692093	N_Shore
cg19178509	6	DDR1	30850581	rs185490114	6	31035118	A	G	0.246521	-0.000173221	8.67e-05	0.0456722	-0.632458	0.0375303	1.02e-63	0.000273885	0.000138012	0.0471995	3.64e-07	0.127302	20	4.11e-06	II	TSS1500	chr6:30852102-30852676	N_Shore
cg13857217	6		30045936	rs138538392	6	30054107	A	G	0.082505	-0.000270063	0.000133658	0.0433261	0.650658	0.0628519	4.09e-25	-0.000415061	0.000209296	0.0473527	0.00338592	0.834785	20	0.0174915	II		chr6:30042918-30043500	S_Shelf
cg13169221	6	RNF39;RNF39	30043924	rs138538392	6	30054107	A	G	0.082505	-0.000270063	0.000133658	0.0433261	0.62399	0.062429	1.6e-23	-0.0004328	0.000218532	0.0476484	0.00466572	0.704472	20	0.0232054	II	TSS1500;TSS1500	chr6:30042918-30043500	S_Shore
cg21488066	6	ZSCAN12;ZSCAN12	28367898	rs34513104	6	28343343	A	G	0.289264	0.00015278	7.69e-05	0.0469835	-0.640039	0.0331237	3.46e-83	-0.000238704	0.0001208	0.0481509	0.000390754	0.984886	20	0.00247669	II	TSS1500;TSS1500	chr6:28367124-28367651	S_Shore
cg07660236	6	ZSCAN12;ZSCAN12	28367883	rs7764737	6	28354615	T	A	0.289264	0.000152774	7.69e-05	0.0469924	-0.631346	0.0332582	2.35e-80	-0.000241981	0.000122486	0.0482021	0.00109077	0.976664	20	0.00638472	II	TSS1500;TSS1500	chr6:28367124-28367651	S_Shore
cg24593918	6	HLA-DQB1	32633157	rs9270911	6	32572202	C	T	0.463221	-0.00014369	7.32e-05	0.0495771	-1.0092	0.0256225	0	0.00014238	7.26e-05	0.0498604	6.72e-13	0.974311	20	4.64e-11	II	Body	chr6:32632158-32633027	S_Shore
cg23462632	6	TNXB	32038881	rs17421624	6	32066177	C	T	0.33002	-0.000161806	7.97e-05	0.0422841	0.274565	0.0364645	5.09e-14	-0.000589318	0.000300571	0.0499187	0.00254199	0.0674505	20	0.0136402	II	Body
cg03202060	6	HLA-DQB1	32633015	rs9270911	6	32572202	C	T	0.463221	-0.00014369	7.32e-05	0.0495771	-0.882199	0.0278979	1.82e-219	0.000162877	8.31e-05	0.0500168	2.63e-13	1	20	2.41e-11	I	Body	chr6:32632158-32633027	Island
cg14645244	6	HLA-DRB1	32552205	rs9270911	6	32572202	C	T	0.463221	-0.00014369	7.32e-05	0.0495771	-0.708574	0.0301922	8.51e-122	0.000202788	0.000103634	0.0503759	9.91e-17	1	20	1.19e-13	I	Body	chr6:32551851-32552331	Island
cg01341801	6	HLA-DRB5	32489203	rs9270911	6	32572202	C	T	0.463221	-0.00014369	7.32e-05	0.0495771	0.707183	0.0303425	3.79e-120	-0.000203186	0.000103843	0.0503871	4.05e-16	1	20	3.31e-13	II	Body	chr6:32489742-32490128	N_Shore
cg04105091	6	PPT2;PPT2;PPT2	32121355	rs6449	6	32006655	T	C	0.306163	-0.000166918	8.2e-05	0.0418724	0.263329	0.0369924	1.09e-12	-0.000633876	0.000323997	0.0504148	2.33e-05	0.106435	13	0.000185855	II	TSS1500;1stExon;5'UTR	chr6:32121829-32122529	N_Shore
cg13047157	6	HLA-DQB1	32633114	rs9270911	6	32572202	C	T	0.463221	-0.00014369	7.32e-05	0.0495771	-0.677927	0.0302637	3.88e-111	0.000211955	0.000108356	0.0504541	7.09e-10	0.799743	20	1.45e-08	II	Body	chr6:32632158-32633027	S_Shore
cg00122779	6	TNXB	32033006	rs17201588	6	32057972	A	T	0.342942	-0.000154692	7.91e-05	0.0504541	-1.40873	0.0210407	0	0.00010981	5.62e-05	0.0505525	3.47e-09	0.228273	20	6.02e-08	II	Body
cg07088771	6	TNXB	32057846	rs17201588	6	32057972	A	T	0.342942	-0.000154692	7.91e-05	0.0504541	-1.04759	0.0310662	2.83e-249	0.000147665	7.56e-05	0.050842	6.32e-07	0.0640799	20	6.8e-06	II	Body	chr6:32055067-32055601	S_Shelf
cg24886277	6		26331217	rs3999543	6	26259807	A	G	0.32505	-0.00016572	8.03e-05	0.0390067	-0.222897	0.0370986	1.88e-09	0.000743482	0.000380857	0.050923	0.000219235	0.971842	13	0.0014444	II
cg01815645	6	HLA-DRB1	32548627	rs114995226	6	32645799	A	C	0.124254	-0.000223715	0.000114415	0.0505483	-1.32828	0.0415667	4.55e-224	0.000168425	8.63e-05	0.0509805	1.85e-08	0.493329	20	2.7e-07	II	Body	chr6:32551851-32552331	N_Shelf
cg03798603	6	SFTA2	30899145	rs116307861	6	30836170	T	C	0.05666	0.000330612	0.000165025	0.0451338	-0.631238	0.0752175	4.77e-17	-0.000523752	0.000268777	0.0513373	2.12e-08	0.538429	8	3.05e-07	II	3'UTR
cg15264752	6	DDAH2;DDAH2	31697973	rs9274506	6	32634141	T	C	0.482107	-0.000152755	7.39e-05	0.038804	0.187236	0.0327646	1.1e-08	-0.000815842	0.000419858	0.0519994	0.00131964	0.999897	20	0.00753228	II	1stExon;5'UTR	chr6:31695894-31698245	Island
cg15969227	6		26745279	rs2758383	6	26682323	G	A	0.365805	-0.000142496	7.32e-05	0.0516877	0.939516	0.0267862	1.64e-269	-0.00015167	7.81e-05	0.0520477	0.00114949	0.985554	20	0.00666998	I
cg24032445	6	PSORS1C1;PSORS1C2	31106235	rs6906565	6	31097814	T	C	0.101392	-0.000249041	0.000126034	0.0481567	-0.573626	0.0549795	1.74e-25	0.000434152	0.00022362	0.0522012	0.000267708	0.622449	20	0.00173726	II	Body;Body
cg10632894	6	HLA-DRB1	32552453	rs2760994	6	32574308	C	T	0.405567	-0.000140978	7.29e-05	0.0530723	-0.899638	0.0267465	5.04e-248	0.000156705	8.11e-05	0.0534656	5.02e-15	0.210151	20	1.6e-12	I	Body	chr6:32551851-32552331	S_Shore
cg15982117	6	HLA-DRB1	32552106	rs2760994	6	32574308	C	T	0.405567	-0.000140978	7.29e-05	0.0530723	-0.848327	0.0279979	1.16e-201	0.000166184	8.61e-05	0.053557	1.87e-13	0.707483	20	1.91e-11	I	Body	chr6:32551851-32552331	Island
cg21223191	6		32583741	rs2760994	6	32574308	C	T	0.405567	-0.000140978	7.29e-05	0.0530723	0.832892	0.0280529	1.03e-193	-0.000169263	8.77e-05	0.0535771	3.4e-09	0.0788186	20	5.92e-08	II
cg20022036	6	HLA-DRB1	32549496	rs2760994	6	32574308	C	T	0.405567	-0.000140978	7.29e-05	0.0530723	-0.727598	0.0278412	1.51e-150	0.000193758	0.000100442	0.053724	4.12e-12	0.198944	20	2e-10	II	Body	chr6:32551851-32552331	N_Shelf
cg09139047	6	HLA-DRB1	32552042	rs2760994	6	32574308	C	T	0.405567	-0.000140978	7.29e-05	0.0530723	-0.762257	0.0293234	5.66e-149	0.000184948	9.59e-05	0.053731	3.59e-16	0.999921	20	3.29e-13	I	Body	chr6:32551851-32552331	Island
cg04601775	6	HLA-DRB1	32557478	rs2760994	6	32574308	C	T	0.405567	-0.000140978	7.29e-05	0.0530723	-0.694961	0.0299536	4.42e-119	0.000202857	0.000105236	0.0538994	1.93e-09	0.860038	20	3.64e-08	II	1stExon
cg14030282	6		31461999	rs113239947	6	31461956	T	A	0.263419	-0.000162638	8.4e-05	0.0528891	-0.638955	0.0364856	1.15e-68	0.000254537	0.000132289	0.0543413	9.62e-10	0.0567786	20	1.91e-08	I		chr6:31461686-31462153	Island
cg16387141	6		26757842	rs2758383	6	26682323	G	A	0.365805	-0.000142496	7.32e-05	0.0516877	-0.33962	0.0327197	3.07e-25	0.000419575	0.000219395	0.055823	0.00667443	0.367079	20	0.032046	II
cg02919082	6	HLA-DQA1	32605694	rs9272441	6	32605380	T	G	0.409543	-0.000142412	7.43e-05	0.0553751	0.879817	0.0281978	1.01e-213	-0.000161865	8.46e-05	0.0558352	3.93e-12	1	20	1.94e-10	II	Body
cg19383211	6	HLA-DRB6	32527588	rs9272441	6	32605380	T	G	0.409543	-0.000142412	7.43e-05	0.0553751	0.735264	0.0299127	2.05e-133	-0.000193688	0.000101401	0.0561167	6.29e-11	1	20	1.7e-09	II	Body
cg17416722	6	HLA-DRB1	32554385	rs9272441	6	32605380	T	G	0.409543	-0.000142412	7.43e-05	0.0553751	0.729261	0.0298048	3.24e-132	-0.000195283	0.000102238	0.0561236	6.35e-14	1	20	8.25e-12	II	Body	chr6:32551851-32552331	S_Shelf
cg11752699	6	HLA-DRB6	32526669	rs9272441	6	32605380	T	G	0.409543	-0.000142412	7.43e-05	0.0553751	0.715439	0.0300716	4.12e-125	-0.000199055	0.000104232	0.0561668	5.65e-15	1	20	1.68e-12	II	Body
cg18411800	6	GTF2H4;VARS2;VARS2;VARS2	30881789	rs142282930	6	30886097	A	C	0.0178926	-0.000615762	0.000318164	0.0529461	1.6484	0.143545	1.6e-30	-0.000373551	0.000195736	0.0563335	0.00437993	0.997481	20	0.0219475	I	3'UTR;TSS1500;TSS200;TSS200	chr6:30881533-30882296	Island
cg27064867	6	C6orf10	32314182	rs2760994	6	32574308	C	T	0.405567	-0.000140978	7.29e-05	0.0530723	0.372251	0.0319581	2.35e-31	-0.000378718	0.000198469	0.0563654	1.71e-10	0.375939	20	4.05e-09	II	Body
cg11571001	6	GTF2H4;VARS2;VARS2;VARS2	30881808	rs142282930	6	30886097	A	C	0.0178926	-0.000615762	0.000318164	0.0529461	1.53019	0.141882	4.06e-27	-0.000402409	0.000211246	0.0567889	0.000173295	0.998219	20	0.00115519	II	3'UTR;TSS1500;TSS200;TSS200	chr6:30881533-30882296	Island
cg00649377	6	VARS2;VARS2;VARS2;GTF2H4	30881728	rs142282930	6	30886097	A	C	0.0178926	-0.000615762	0.000318164	0.0529461	1.397	0.142613	1.17e-22	-0.000440775	0.00023215	0.0576094	5.33e-05	0.993762	20	0.000395878	I	TSS1500;TSS1500;TSS1500;Body	chr6:30881533-30882296	Island
cg16914989	6	GTF2H4;VARS2;VARS2;VARS2	30881764	rs142282930	6	30886097	A	C	0.0178926	-0.000615762	0.000318164	0.0529461	1.34854	0.143473	5.49e-21	-0.000456614	0.000240882	0.0580138	0.00414932	0.993541	20	0.0209635	I	3'UTR;TSS1500;TSS1500;TSS1500	chr6:30881533-30882296	Island
cg10553343	6	LRFN2	40360437	rs3734557	6	40360465	A	G	0.416501	-0.000139297	7.34e-05	0.057734	-0.669174	0.0306968	2.35e-105	0.000208163	0.000110106	0.0586828	0.0100766	0.436288	20	0.0462933	II	Body	chr6:40359770-40360438	Island
cg17879299	6	DDR1;DDR1;DDR1	30860300	rs9266075	6	31319754	T	G	0.394632	-0.000145303	7.43e-05	0.0506431	0.25441	0.0341896	9.98e-14	-0.000571137	0.00030213	0.0587084	0.000708091	0.346508	20	0.00427064	I	Body;Body;Body
cg22370379	6		32223090	rs9272441	6	32605380	T	G	0.409543	-0.000142412	7.43e-05	0.0553751	0.365664	0.0321193	4.99e-30	-0.000389461	0.000206135	0.0588445	5.71e-06	0.999976	20	5.18e-05	II
cg04960128	6	BAT2	31600695	rs144118870	6	31214807	G	A	0.0238569	-0.000469053	0.000243756	0.0543204	-0.932933	0.0970124	6.8e-22	0.000502772	0.000266459	0.059178	0.00391094	0.942404	20	0.0199098	II	Body	chr6:31599519-31599761	S_Shore
cg19013222	6	VARS2;VARS2;VARS2	30883526	rs185490114	6	31035118	A	G	0.246521	-0.000173221	8.67e-05	0.0456722	-0.225186	0.0396632	1.37e-08	0.000769235	0.000408073	0.059424	0.00152377	0.0963457	20	0.00861046	II	Body;5'UTR;Body	chr6:30881533-30882296	S_Shore
cg06832687	6	PPT2;PPT2	32122753	rs9270555	6	32560584	C	T	0.417495	-0.00014205	7.26e-05	0.0503634	-0.227979	0.0329323	4.43e-12	0.000623084	0.000330886	0.05969	2.54e-06	0.179236	20	2.5e-05	II	Body;Body	chr6:32121829-32122529	S_Shore
cg21103074	6	PSORS1C1;PSORS1C2	31105777	rs6906565	6	31097814	T	C	0.101392	-0.000249041	0.000126034	0.0481567	0.342968	0.0555503	6.66e-10	-0.000726135	0.000385842	0.0598432	0.00276687	0.174904	10	0.0146648	II	Body;Body
cg18261909	6	VARS2;VARS2;VARS2;GTF2H4	30881571	rs142282930	6	30886097	A	C	0.0178926	-0.000615762	0.000318164	0.0529461	1.14042	0.143692	2.08e-15	-0.000539943	0.000287164	0.0600722	0.00426204	0.999154	20	0.0214592	II	TSS1500;TSS1500;TSS1500;Body	chr6:30881533-30882296	Island
cg00337181	6	SCAND3	28548673	rs146918648	6	28548674	A	G	0.026839	-0.000337393	0.000179736	0.0604963	-2.28695	0.0505214	0	0.00014753	7.87e-05	0.0607175	0.000733857	0.999881	20	0.0044224	II	Body
cg17990771	6		32223226	rs9272441	6	32605380	T	G	0.409543	-0.000142412	7.43e-05	0.0553751	0.289924	0.0323028	2.83e-19	-0.000491205	0.000262157	0.060971	2.36e-07	0.999186	20	2.79e-06	II
cg03995156	6	PPT2;PPT2	32122864	rs2760994	6	32574308	C	T	0.405567	-0.000140978	7.29e-05	0.0530723	-0.238479	0.0322134	1.33e-13	0.000591155	0.000315872	0.0612755	8.08e-05	0.204068	20	0.000574756	II	Body;Body	chr6:32121829-32122529	S_Shore
cg09682330	6	ZSCAN23	28411287	rs2531804	6	28411303	G	A	0.371769	0.000137972	7.29e-05	0.0583639	-0.385743	0.0326917	3.93e-32	-0.000357679	0.000191369	0.061615	0.00195408	0.129042	20	0.0107365	I	TSS200
cg25637655	6	HLA-A	29911542	rs2471863	6	29899627	T	C	0.419483	-0.000144985	7.75e-05	0.0613232	-0.936036	0.027678	1.04e-250	0.000154893	8.29e-05	0.0617202	0.000160101	0.118734	20	0.00107406	I	Body	chr6:29910202-29911367	S_Shore
cg11946459	6	HLA-A	29911558	rs2471863	6	29899627	T	C	0.419483	-0.000144985	7.75e-05	0.0613232	-0.878173	0.0286275	1.2e-206	0.000165098	8.84e-05	0.0618057	0.000153547	0.338905	20	0.00103578	I	Body	chr6:29910202-29911367	S_Shore
cg23418102	6	HLA-DQB2	32729847	rs114920411	6	32723308	A	G	0.0457256	-0.000370299	0.000190338	0.0517171	-0.58049	0.0886267	5.76e-11	0.000637908	0.00034205	0.0621882	0.00181999	0.141064	7	0.0100751	I	Body	chr6:32729342-32729877	Island
cg05216056	6	TRIM27	28887836	rs1062169	6	28270251	A	G	0.137177	-0.000207361	0.000109852	0.0590743	-0.514996	0.0485475	2.73e-26	0.000402646	0.000216657	0.0631057	0.000496485	0.929864	20	0.00309608	II	Body	chr6:28890951-28892013	N_Shelf
cg09900440	6	HLA-DPA1	33033312	rs115386596	6	33033837	A	G	0.156064	0.000192315	0.000103439	0.0629971	-1.74191	0.0280426	0	-0.000110405	5.94e-05	0.0631151	4.05e-05	0.249219	20	0.000308849	II	3'UTR
cg24509300	6	PPT2;PPT2	32123034	rs34665982	6	32560306	C	T	0.49006	0.000139264	7.26e-05	0.0551088	0.227589	0.031673	6.69e-13	0.00061191	0.000330202	0.0638629	8.91e-07	0.0993692	20	9.43e-06	II	Body;Body	chr6:32121829-32122529	S_Shore
cg06437840	6	HLA-DPB1	33048529	rs115386596	6	33033837	A	G	0.156064	0.000192315	0.000103439	0.0629971	-0.802825	0.044656	2.9e-72	-0.000239548	0.000129531	0.0644075	0.00167237	0.143065	20	0.00934949	I	Body	chr6:33048416-33048814	Island
cg10850215	6	HLA-DPB1	33048469	rs115386596	6	33033837	A	G	0.156064	0.000192315	0.000103439	0.0629971	-0.791314	0.0446121	2.15e-70	-0.000243032	0.000131434	0.064446	0.000128023	0.113057	20	0.000878929	I	Body	chr6:33048416-33048814	Island
cg17588455	6	HLA-DPB1	33048485	rs115386596	6	33033837	A	G	0.156064	0.000192315	0.000103439	0.0629971	-0.771787	0.0449392	4.16e-66	-0.000249181	0.000134808	0.0645428	0.000822421	0.142344	20	0.00491579	II	Body	chr6:33048416-33048814	Island
cg18516125	6		29924207	rs2471863	6	29899627	T	C	0.419483	-0.000144985	7.75e-05	0.0613232	0.380584	0.0330527	1.12e-30	-0.000380954	0.000206263	0.0647573	7.65e-05	0.158815	20	0.00054745	II		chr6:29924201-29924533	Island
cg08412936	6	PSORS1C1	31097051	rs9501055	6	31097052	A	G	0.190855	-0.000186211	0.00010092	0.0650179	-1.70002	0.0250166	0	0.000109535	5.94e-05	0.0651169	9.8e-11	0.676944	20	2.5e-09	II	5'UTR
cg27014438	6	BAT3;BAT3;BAT3;BAT3	31607674	rs28381344	6	31707526	A	G	0.0457256	-0.000334971	0.000181361	0.0647493	-1.7559	0.0709201	2.49e-135	0.000190769	0.000103574	0.0654946	2.57e-06	0.999997	20	2.51e-05	II	Body;Body;Body;Body
cg18643176	6	CSNK2B;BAT4;CSNK2B	31633795	rs28381344	6	31707526	A	G	0.0457256	-0.000334971	0.000181361	0.0647493	-1.10654	0.0764437	1.74e-47	0.000302719	0.000165228	0.066932	0.00683418	0.999789	20	0.0327274	I	1stExon;TSS1500;5'UTR	chr6:31632815-31634093	Island
cg26336265	6		25042955	rs114089484	6	25121497	C	T	0.0238569	0.000315401	0.000173165	0.0685476	1.84509	0.0728391	1.45e-141	0.000170941	9.41e-05	0.0692631	2.8e-05	0.71918	20	0.000220577	II
cg03264133	6		25882463	rs10498728	6	25751320	A	T	0.279324	-0.000144755	7.96e-05	0.0691084	1.12473	0.0262505	0	-0.000128702	7.09e-05	0.0693586	0.00105246	0.10939	20	0.0061851	I		chr6:25882327-25882560	Island
cg12310025	6		25882481	rs10498728	6	25751320	A	T	0.279324	-0.000144755	7.96e-05	0.0691084	1.11795	0.0264294	0	-0.000129483	7.13e-05	0.0693651	0.00138161	0.0998751	20	0.00787381	I		chr6:25882327-25882560	Island
cg03517284	6		25882590	rs10498728	6	25751320	A	T	0.279324	-0.000144755	7.96e-05	0.0691084	1.11602	0.0264731	0	-0.000129706	7.14e-05	0.0693668	0.000776877	0.0987731	20	0.00467782	I		chr6:25882327-25882560	S_Shore
cg07979747	6	DDR1;DDR1;DDR1	30860136	rs2072632	6	31921475	A	G	0.351889	-0.000148751	7.83e-05	0.0575386	0.211899	0.0367383	8.03e-09	-0.00070199	0.000389147	0.0712438	0.000276496	0.145793	20	0.00178798	I	Body;Body;Body
cg07467861	6	TUBB	30693163	rs149544264	6	30663734	A	G	0.0159046	-0.000595998	0.000331622	0.0723006	-4.63641	0.134039	3.57e-262	0.000128547	7.16e-05	0.0726856	0.0105186	0.999998	20	0.0480533	II	3'UTR	chr6:30688624-30689530	S_Shelf
cg00356500	6	TNXB	32028152	rs61746206	6	32065113	T	C	0.0178926	-0.000504236	0.000281343	0.0730935	-4.62651	0.104664	0	0.000108988	6.09e-05	0.0733294	0.00971452	0.0617389	20	0.0449105	II	Body
cg03807391	6	LY6G6F	31674897	rs139938004	6	31770134	A	G	0.028827	-0.000318361	0.0001781	0.0738501	-2.85276	0.0836634	7.88e-255	0.000111598	6.25e-05	0.0742468	3.1e-06	0.0644215	20	2.98e-05	II	Body	chr6:31670594-31671274	S_Shelf
cg08188698	6	ATF6B;ATF6B	32085278	rs41316748	6	32019512	C	T	0.0437376	-0.000320404	0.000180808	0.0763833	-3.00222	0.0399535	0	0.000106722	6.02e-05	0.0764651	5.75e-09	0.999931	20	9.34e-08	II	Body;Body
cg14642392	6	TNXB	32026740	rs61746206	6	32065113	T	C	0.0178926	-0.000504236	0.000281343	0.0730935	-1.11816	0.133881	6.72e-17	0.000450952	0.000257341	0.0797131	0.00553603	0.512561	13	0.0271843	II	Body
cg11268327	6	MICA	31380198	rs72502587	6	31397631	A	G	0.176938	-0.000190163	0.000108984	0.0810074	-1.72084	0.034385	0	0.000110506	6.34e-05	0.081192	2.25e-11	0.959352	20	7.44e-10	II	Body
cg09737870	6	HLA-DPA1	33036717	rs114620642	6	33029926	G	A	0.188867	0.000165206	9.54e-05	0.0833582	1.05677	0.027776	0	0.000156331	9.04e-05	0.0836777	2.72e-05	0.0731352	20	0.000215167	II	Body
cg21084702	6	PSORS1C1;PSORS1C2	31107663	rs9263738	6	31109767	C	T	0.171968	-0.000167809	9.53e-05	0.0783993	0.360062	0.0427439	3.65e-17	-0.000466056	0.000270515	0.0849164	0.00500195	0.388421	18	0.0247333	II	Body;TSS1500
cg16111190	6	DDR1;DDR1;DDR1	30860887	rs2233967	6	31080828	G	C	0.157058	-0.000172229	9.62e-05	0.0733202	0.267249	0.0438244	1.07e-09	-0.000644451	0.000375058	0.085747	0.000557683	0.116974	20	0.00343975	II	Body;Body;Body
cg06937619	6	PSORS1C1	31104593	rs28732097	6	31081503	G	C	0.0526839	-0.000271298	0.000158585	0.0871288	-2.62124	0.0370389	0	0.0001035	6.05e-05	0.0872211	2.45e-12	0.999614	20	1.32e-10	II	Body
cg10187879	6		32223208	rs7751376	6	32605437	C	G	0.427435	-0.000128888	7.5e-05	0.0857259	0.463821	0.0316622	1.37e-48	-0.000277883	0.00016282	0.0878805	3.34e-10	0.99481	20	7.35e-09	II
cg07482223	6	SFTA2	30899233	rs28732097	6	31081503	G	C	0.0526839	-0.000271298	0.000158585	0.0871288	-1.32642	0.0641112	4.32e-95	0.000204534	0.000119967	0.0882087	3.24e-10	0.560851	20	7.14e-09	II	3'UTR
cg11720950	6		32223114	rs7751376	6	32605437	C	G	0.427435	-0.000128888	7.5e-05	0.0857259	0.420453	0.0319565	1.55e-39	-0.000306546	0.000179906	0.0883967	5.96e-09	0.993336	20	9.67e-08	II
cg07906263	6	VARS2;VARS2;VARS2	30893133	rs28732097	6	31081503	G	C	0.0526839	-0.000271298	0.000158585	0.0871288	-1.1248	0.0657302	1.2e-65	0.000241197	0.000141692	0.0887073	1.71e-06	0.504718	20	1.73e-05	I	Body;Body;Body
cg07981266	6		30720311	rs28732097	6	31081503	G	C	0.0526839	-0.000271298	0.000158585	0.0871288	-0.971592	0.0680566	3.08e-46	0.00027923	0.00016439	0.0893965	2.91e-08	0.970247	20	4.07e-07	II
cg18860932	6	HLA-J;NCRNA00171	29973411	rs2982836	6	29649609	A	G	0.264414	-0.000141344	8.41e-05	0.0926395	-0.568436	0.0364201	6.45e-55	0.000248654	0.00014872	0.0945324	0.00112669	0.541396	20	0.0065688	II	TSS1500;Body	chr6:29974220-29975369	N_Shore
cg21723245	6	HLA-J;NCRNA00171	29973407	rs2982836	6	29649609	A	G	0.264414	-0.000141344	8.41e-05	0.0926395	-0.499281	0.0367799	5.65e-42	0.000283095	0.000169632	0.0951413	0.00698076	0.450156	20	0.0333641	II	TSS1500;Body	chr6:29974220-29975369	N_Shore
cg03115532	6	LOC222699	28185726	rs1736890	6	28189389	G	A	0.166004	-0.000174531	0.000105287	0.0973843	-1.85543	0.0175083	0	9.41e-05	5.68e-05	0.0974252	0.005973	0.999505	20	0.0289847	II	Body	chr6:28186476-28186884	N_Shore
cg05751055	6	HLA-DPA1	33036504	rs116487412	6	33034931	G	A	0.182903	0.000155497	9.4e-05	0.0981972	-0.916928	0.0409735	6.36e-111	-0.000169585	0.000102831	0.0991148	0.00437366	0.0508357	20	0.021931	II	Body
cg06028875	6	RNF39;RNF39	30042295	rs2982836	6	29649609	A	G	0.264414	-0.000141344	8.41e-05	0.0926395	0.309223	0.0379448	3.66e-16	-0.000457094	0.000277542	0.0995711	0.00789078	0.219141	14	0.0373009	II	Body;Body	chr6:30042918-30043500	N_Shore
cg04099091	6	POU5F1	31138947	rs2233945	6	31107361	A	C	0.167992	-0.00015913	9.64e-05	0.098945	-0.886336	0.0400524	1.65e-108	0.000179537	0.000109113	0.0998827	3.51e-09	0.153931	20	6.08e-08	I	TSS1500
cg13617087	6	PSORS1C1;PSORS1C2	31107321	rs2233945	6	31107361	A	C	0.167992	-0.00015913	9.64e-05	0.098945	0.6788	0.0436962	2.03e-54	-0.000234428	0.000142878	0.100847	0.000202875	0.242385	20	0.00134021	II	Body;TSS200
cg19045970	6	HLA-A	29911091	rs9259966	6	29903936	T	C	0.124254	-0.000188688	0.000114511	0.0993995	0.804021	0.0508889	3.13e-56	-0.00023468	0.000143195	0.101238	2.15e-05	0.174725	20	0.000173387	II	Body	chr6:29910202-29911367	Island
cg05839762	6	HLA-A	29911095	rs9259966	6	29903936	T	C	0.124254	-0.000188688	0.000114511	0.0993995	0.766565	0.0510143	4.92e-51	-0.000246147	0.000150277	0.101431	0.00378949	0.159467	20	0.0193586	I	Body	chr6:29910202-29911367	Island
cg17929630	6	RNF39;RNF39	30038712	rs143335515	6	30051354	A	G	0.114314	-0.000190933	0.000117025	0.102773	-1.77871	0.0464251	0	0.000107344	6.59e-05	0.103085	0.0026364	0.503393	20	0.0140752	I	3'UTR;3'UTR	chr6:30038881-30039477	N_Shore
cg11039913	6	HCG22	31024501	rs117403002	6	31076494	T	C	0.0497018	0.000337764	0.000207763	0.10401	-3.10071	0.0535909	0	-0.000108931	6.7e-05	0.104146	1.91e-05	0.994765	20	0.000155378	II	Body
cg18278486	6	LOC100270746;C6orf41	26987575	rs9379952	6	26987900	T	A	0.321074	0.000124052	7.69e-05	0.106661	-0.91692	0.0297388	9.63e-209	-0.000135292	8.4e-05	0.10714	0.000260187	0.0823404	20	0.00169294	II	Body;Body	chr6:26987598-26988074	N_Shore
cg10930308	6	RNF39;RNF39	30039476	rs150853727	6	29994190	A	G	0.0318091	-0.000291107	0.000182092	0.109892	2.54295	0.0740703	2.65e-258	-0.000114476	7.17e-05	0.110277	0.00867594	0.998004	20	0.0406394	I	Body;Body	chr6:30038881-30039477	Island
cg00947782	6	RNF39;RNF39	30039142	rs150853727	6	29994190	A	G	0.0318091	-0.000291107	0.000182092	0.109892	2.4193	0.0766101	7.09e-219	-0.000120327	7.54e-05	0.110347	0.00377082	0.996901	20	0.0192766	I	Body;Body	chr6:30038881-30039477	Island
cg12633154	6	RNF39;RNF39	30039435	rs150853727	6	29994190	A	G	0.0318091	-0.000291107	0.000182092	0.109892	2.3977	0.0769039	2.13e-213	-0.000121411	7.6e-05	0.110359	0.00734144	0.994926	20	0.0349969	I	Body;Body	chr6:30038881-30039477	Island
cg23712018	6	RNF39;RNF39	30039132	rs150853727	6	29994190	A	G	0.0318091	-0.000291107	0.000182092	0.109892	2.37052	0.0770673	9.24e-208	-0.000122803	7.69e-05	0.110371	0.00887903	0.995616	20	0.0414919	I	Body;Body	chr6:30038881-30039477	Island
cg08491487	6	RNF39;RNF39	30039130	rs150853727	6	29994190	A	G	0.0318091	-0.000291107	0.000182092	0.109892	2.36883	0.0776517	2.18e-204	-0.000122891	7.7e-05	0.110379	0.0074602	0.994819	20	0.0354251	I	Body;Body	chr6:30038881-30039477	Island
cg10568066	6	RNF39;RNF39	30039442	rs150853727	6	29994190	A	G	0.0318091	-0.000291107	0.000182092	0.109892	2.35633	0.0774004	1.47e-203	-0.000123543	7.74e-05	0.110381	0.00743323	0.996453	20	0.0353656	I	Body;Body	chr6:30038881-30039477	Island
cg07382347	6	RNF39;RNF39	30039408	rs150853727	6	29994190	A	G	0.0318091	-0.000291107	0.000182092	0.109892	2.30709	0.0782549	4.94e-191	-0.000126179	7.9e-05	0.110414	0.00881413	0.997905	20	0.0412411	I	Body;Body	chr6:30038881-30039477	Island
cg08397993	6	NCRNA00171	29981250	rs150853727	6	29994190	A	G	0.0318091	-0.000291107	0.000182092	0.109892	2.24856	0.0765595	1.32e-189	-0.000129464	8.11e-05	0.110418	0.00199864	0.990181	20	0.0109649	II	Body
cg13185413	6	RNF39;RNF39	30039202	rs150853727	6	29994190	A	G	0.0318091	-0.000291107	0.000182092	0.109892	2.26657	0.0787014	2.17e-182	-0.000128435	8.05e-05	0.110439	0.00273556	0.990626	20	0.0145093	I	Body;Body	chr6:30038881-30039477	Island
cg17790311	6	HCG9	29944093	rs150853727	6	29994190	A	G	0.0318091	-0.000291107	0.000182092	0.109892	1.85124	0.081808	2.24e-113	-0.00015725	9.86e-05	0.110778	0.0089073	0.983956	20	0.0415976	II	Body	chr6:29944402-29945169	N_Shore
cg12854611	6	NCRNA00171	29981404	rs150853727	6	29994190	A	G	0.0318091	-0.000291107	0.000182092	0.109892	1.70858	0.0842197	1.67e-91	-0.000170379	0.000106905	0.110994	0.00263647	0.93667	20	0.0140752	II	Body
cg26784891	6	VARS2;VARS2;VARS2	30884124	rs141759545	6	31035290	A	T	0.0516899	-0.000256118	0.000157915	0.104831	0.548599	0.0685896	1.26e-15	-0.000466858	0.00029371	0.111943	0.00332876	0.240111	20	0.0172084	II	Body;Body;Body	chr6:30881533-30882296	S_Shore
cg15094605	6	OR2H1	29429346	rs116160734	6	29401057	C	T	0.0129225	0.000573384	0.000360687	0.111903	1.95374	0.164717	1.88e-32	0.00029348	0.000186264	0.115115	0.00393232	0.972934	12	0.0200047	II	5'UTR
cg00054409	6		31347802	rs113000567	6	31341286	A	C	0.0576541	0.000255113	0.00016325	0.11812	-1.59304	0.0688994	2.83e-118	-0.000160142	0.000102711	0.118959	3.93e-05	0.924771	20	0.000300406	I
cg00119460	6		30923743	rs2233973	6	31080099	C	G	0.153082	-0.000155881	9.75e-05	0.109928	-0.307101	0.0440192	3.03e-12	0.000507589	0.000325766	0.1192	6.99e-05	0.291077	20	0.000505329	II		chr6:30923208-30923624	S_Shore
cg12460075	6	SESN1	109330005	rs35093983	6	109418776	G	A	0.0258449	0.000291439	0.000186765	0.118652	1.15035	0.083574	4.17e-43	0.000253348	0.000163395	0.121015	0.00992875	0.109766	10	0.045757	II	Body	chr6:109330285-109331037	N_Shore
cg09289820	6		30421275	rs149798129	6	30398503	C	G	0.146123	-0.000144768	9.6e-05	0.13143	-1.10935	0.0381197	3.41e-186	0.000130498	8.66e-05	0.131948	0.000642715	0.642961	20	0.00390843	II		chr6:30418844-30419630	S_Shore
cg04679849	6		30412351	rs149798129	6	30398503	C	G	0.146123	-0.000144768	9.6e-05	0.13143	-0.96367	0.0399182	9.25e-129	0.000150226	9.98e-05	0.132183	6.44e-07	0.843719	20	6.91e-06	II
cg03833046	6		30411932	rs149798129	6	30398503	C	G	0.146123	-0.000144768	9.6e-05	0.13143	-0.637987	0.0421691	1.04e-51	0.000226914	0.000151171	0.133345	4.76e-07	0.673687	20	5.26e-06	I
cg01644592	6	MOG;MOG;MOG;MOG;MOG;MOG;MOG;MOG;MOG;MOG;MOG	29633971	rs2982837	6	29649632	T	G	0.183897	-0.000145185	9.66e-05	0.132967	-0.929149	0.040428	6.93e-117	0.000156256	0.000104219	0.133795	1.18e-07	0.0668291	20	1.46e-06	II	3'UTR;Body;3'UTR;Body;Body;Body;Body;Body;Body;Body;Body
cg16459276	6		30433423	rs149798129	6	30398503	C	G	0.146123	-0.000144768	9.6e-05	0.13143	-0.558078	0.0432535	4.36e-38	0.000259405	0.000173135	0.13406	0.00301482	0.229353	20	0.0158305	II		chr6:30434029-30434422	N_Shore
cg23778943	6		30421189	rs149798129	6	30398503	C	G	0.146123	-0.000144768	9.6e-05	0.13143	-0.477452	0.0431513	1.86e-28	0.00030321	0.000202862	0.135003	0.000914978	0.46702	8	0.0054205	II		chr6:30418844-30419630	S_Shore
cg20795372	6		30419612	rs149798129	6	30398503	C	G	0.146123	-0.000144768	9.6e-05	0.13143	-0.375761	0.043634	7.2e-18	0.000385266	0.000259288	0.137316	0.000404678	0.67391	6	0.00255392	I		chr6:30418844-30419630	Island
cg24847621	6	TRIM10;TRIM10	30122565	rs116187716	6	30082962	A	G	0.101392	-0.00021121	0.000143355	0.140661	-1.00588	0.0707222	6.6e-46	0.000209975	0.00014328	0.142786	1.25e-08	0.249552	5	1.91e-07	II	Body;Body
cg02638136	6	TRIM10;TRIM10	30122388	rs116187716	6	30082962	A	G	0.101392	-0.00021121	0.000143355	0.140661	-0.67672	0.0729704	1.79e-20	0.000312108	0.000214495	0.145645	5.31e-09	0.15118	6	8.75e-08	II	Body;Body
cg24520975	6		31651362	rs1150793	6	31717696	G	A	0.0705765	-0.000224022	0.000155037	0.14847	-1.25299	0.0678537	3.87e-76	0.00017879	0.000124112	0.14971	0.000248126	0.0973922	20	0.00162021	II		chr6:31649081-31649373	S_Shore
cg03034365	6	PSORS1C1;PSORS1C2	31105872	rs115413710	6	31180819	C	T	0.0516899	-0.000252565	0.000174953	0.148847	-1.37106	0.0772869	2.06e-70	0.000184211	0.000128026	0.15019	1.3e-10	0.235388	20	3.2e-09	II	Body;Body
cg04665604	6	DDAH2	31696852	rs1144709	6	31709349	T	C	0.234592	-0.000132815	9.09e-05	0.143828	0.273319	0.0407335	1.95e-11	-0.000485934	0.000340245	0.153237	0.000165735	0.654192	5	0.00110883	II	Body	chr6:31695894-31698245	Island
cg01479031	6	MOG;MOG;MOG;MOG;MOG;MOG;MOG;MOG;MOG;MOG;MOG	29632349	rs114804920	6	29670494	A	G	0.0248509	-0.000390745	0.000274779	0.155017	-4.56717	0.079204	0	8.56e-05	6.02e-05	0.155142	0.00839455	0.994826	20	0.0395044	II	Body;Body;Body;Body;Body;Body;Body;Body;Body;Body;Body
cg16587961	6	C6orf27	31733688	rs1150793	6	31717696	G	A	0.0705765	-0.000224022	0.000155037	0.14847	-0.542661	0.0708871	1.93e-14	0.000412821	0.000290743	0.155641	7.68e-06	0.0767576	11	6.79e-05	II	Body
cg06819687	6	HCG27	31165567	rs138492827	6	31154893	A	G	0.0477137	0.000302409	0.000212886	0.155456	-1.84769	0.0817398	3.91e-113	-0.000163669	0.000115445	0.156271	0.000179423	0.727551	20	0.00119496	I	Body	chr6:31165412-31165923	Island
cg08926713	6		29723407	rs114804920	6	29670494	A	G	0.0248509	-0.000390745	0.000274779	0.155017	-2.08519	0.120975	1.41e-66	0.000187391	0.000132224	0.156419	2.77e-05	0.674582	20	0.000218437	II		chr6:29720381-29721101	S_Shelf
cg02002586	6	C6orf27	31733894	rs1150793	6	31717696	G	A	0.0705765	-0.000224022	0.000155037	0.14847	-0.494502	0.0712214	3.83e-12	0.000453025	0.000320239	0.157172	7.35e-05	0.916448	4	0.000527177	II	Body
cg26566189	6	PSORS1C1	31096127	rs3909111	6	31096128	C	G	0.0795229	-0.000197275	0.00013976	0.158089	2.41177	0.0278248	0	-8.18e-05	5.8e-05	0.158144	1.64e-10	0.979952	20	3.91e-09	II	5'UTR
cg19938535	6	LRRC16A	25341389	rs2690086	6	25339834	A	G	0.394632	0.000103922	7.39e-05	0.159436	-0.920483	0.0272154	9.32e-251	-0.000112899	8.03e-05	0.159797	0.00812927	0.282383	20	0.0383543	II	Body
cg13671374	6	PSORS1C1;PSORS1C2	31106045	rs114963023	6	31199645	T	G	0.0516899	-0.0002508	0.000175061	0.15196	-0.569695	0.081055	2.09e-12	0.000440236	0.000313608	0.160385	7.36e-06	0.631199	20	6.54e-05	II	Body;Body
cg01506341	6	TRIM40;TRIM40	30104709	rs114882073	6	29659591	T	C	0.0477137	-0.000215059	0.000155502	0.166665	1.3266	0.0568061	1.28e-120	-0.000162113	0.000117424	0.167408	3.51e-05	0.49988	20	0.000270478	II	1stExon;5'UTR
cg09196959	6	TRIM40	30104440	rs114882073	6	29659591	T	C	0.0477137	-0.000215059	0.000155502	0.166665	1.15304	0.0589922	4.49e-85	-0.000186515	0.0001352	0.167725	5.98e-08	0.400406	20	7.83e-07	II	TSS200
cg09423413	6	TRIM40;TRIM40	30104754	rs114882073	6	29659591	T	C	0.0477137	-0.000215059	0.000155502	0.166665	1.07177	0.0593276	5.98e-73	-0.000200658	0.000145514	0.167906	8.41e-06	0.456951	20	7.37e-05	II	1stExon;5'UTR
cg26922678	6		30420981	rs114882073	6	29659591	T	C	0.0477137	-0.000215059	0.000155502	0.166665	0.822031	0.0612413	4.44e-41	-0.000261619	0.000190169	0.16891	5.11e-11	0.783497	20	1.44e-09	II		chr6:30418844-30419630	S_Shore
cg22685807	6		28945189	rs146839297	6	29144903	T	C	0.0745527	-0.000209969	0.000152001	0.167166	0.989807	0.0713986	1.06e-43	-0.000212131	0.000154327	0.169268	0.0103921	0.944137	8	0.0475642	I
cg06365108	6	TRIM40;TRIM40	30104626	rs114882073	6	29659591	T	C	0.0477137	-0.000215059	0.000155502	0.166665	0.688301	0.0617724	7.79e-29	-0.000312449	0.000227655	0.169918	6.87e-05	0.554569	20	0.000497405	II	1stExon;5'UTR
cg15946590	6		30421089	rs114882073	6	29659591	T	C	0.0477137	-0.000215059	0.000155502	0.166665	0.678758	0.0622342	1.07e-27	-0.000316842	0.000230932	0.17006	6.32e-09	0.727333	20	1.02e-07	II		chr6:30418844-30419630	S_Shore
cg12707135	6		28945182	rs146839297	6	29144903	T	C	0.0745527	-0.000209969	0.000152001	0.167166	0.843526	0.0719707	1e-31	-0.000248918	0.000181444	0.170104	0.00991819	0.914715	8	0.045737	II
cg06815976	6	NOTCH4	32164816	rs481825	6	31780594	A	C	0.0457256	-0.000264486	0.000190654	0.165364	0.838174	0.0918121	6.9e-20	-0.00031555	0.000230075	0.170215	2.21e-05	0.989988	20	0.000176938	I	Body	chr6:32163292-32164383	S_Shore
cg21719344	6	KIAA1949;KIAA1949	30647128	rs114882073	6	29659591	T	C	0.0477137	-0.000215059	0.000155502	0.166665	0.553956	0.062184	5.18e-19	-0.000388224	0.000284075	0.171742	0.000159579	0.857463	20	0.00107196	I	Body;Body
cg18221076	6		31442934	rs9267119	6	31424585	C	T	0.0874751	-0.000151948	0.00011256	0.177039	-0.472876	0.0517102	5.98e-20	0.000321327	0.000240612	0.181727	4.05e-06	0.145604	20	3.77e-05	II
cg03187614	6	TRIM10;TRIM10	30127322	rs17184549	6	29648120	A	G	0.23161	-0.000115338	8.69e-05	0.184643	-1.09658	0.0331408	4.35e-240	0.00010518	7.93e-05	0.184996	1.28e-05	0.157892	20	0.000107802	II	Body;Body
cg25540824	6	TRIM15	30139686	rs17184549	6	29648120	A	G	0.23161	-0.000115338	8.69e-05	0.184643	-0.951617	0.0355009	2.79e-158	0.000121202	9.15e-05	0.18518	0.000153181	0.159592	20	0.00103425	I	Body	chr6:30139718-30140263	N_Shore
cg06195293	6	TRIM40	30104885	rs17184549	6	29648120	A	G	0.23161	-0.000115338	8.69e-05	0.184643	-0.867972	0.0361723	3.1e-127	0.000132882	0.000100321	0.185313	1.09e-05	0.126346	20	9.31e-05	II	1stExon
cg08060195	6	TRIM10;TRIM10	30120915	rs17184549	6	29648120	A	G	0.23161	-0.000115338	8.69e-05	0.184643	0.830934	0.0363378	9.92e-116	-0.000138805	0.000104809	0.185381	0.000100896	0.287744	20	0.000709266	II	3'UTR;3'UTR
cg03251349	6	TRIM40	30104916	rs17184549	6	29648120	A	G	0.23161	-0.000115338	8.69e-05	0.184643	-0.773369	0.0375446	2.82e-94	0.000149137	0.000112654	0.185552	0.0027958	0.12104	20	0.0148031	I	1stExon
cg13044052	6	TRIM40	30103699	rs17184549	6	29648120	A	G	0.23161	-0.000115338	8.69e-05	0.184643	0.738866	0.0379256	1.56e-84	-0.000156101	0.000117943	0.185659	3.3e-07	0.0912245	20	3.76e-06	II	TSS1500
cg12758147	6	TRIM40	30103696	rs17184549	6	29648120	A	G	0.23161	-0.000115338	8.69e-05	0.184643	0.59577	0.0389357	7.48e-53	-0.000193595	0.000146481	0.186289	2.03e-05	0.11368	20	0.000164735	II	TSS1500
cg19495308	6	TRIM10;TRIM10	30120031	rs17184549	6	29648120	A	G	0.23161	-0.000115338	8.69e-05	0.184643	0.514738	0.0389297	6.53e-40	-0.000224071	0.000169755	0.186846	0.00643948	0.102534	20	0.0310193	II	3'UTR;3'UTR
cg17159161	6	HLA-B	31323760	rs185937162	6	31325268	G	T	0.0467197	-0.000233924	0.000177958	0.188681	1.89421	0.069382	4.11e-164	-0.000123494	9.41e-05	0.189193	4.24e-09	0.875363	20	7.17e-08	II	Body	chr6:31323946-31325211	N_Shore
cg05995528	6	HLA-DPA1	33036495	rs115770992	6	33035288	G	T	0.175944	0.000130744	9.97e-05	0.189753	1.00718	0.0415887	1.45e-129	0.000129812	9.91e-05	0.190402	0.00323254	0.091086	20	0.0167818	II	Body
cg08147094	6	HLA-DOA	32977674	rs396090	6	32977535	G	A	0.480119	9.43e-05	7.21e-05	0.190701	-0.581683	0.0313283	5.9e-77	-0.000162167	0.00012424	0.191801	0.00441869	0.81613	20	0.0221266	II	TSS1500	chr6:32975684-32975926	S_Shore
cg10596692	6		10633457	rs9467029	6	10633588	G	C	0.0198807	0.000374025	0.000286424	0.191606	-2.49593	0.131659	3.83e-80	-0.000149854	0.000115028	0.192658	0.00265069	0.221726	8	0.0141408	II
cg07405796	6	TRIM40;TRIM40	30104552	rs115938232	6	29725013	G	A	0.0506958	-0.000197094	0.000152392	0.195895	1.18704	0.0576473	3.28e-94	-0.000166038	0.000128633	0.196776	1.18e-07	0.388816	20	1.46e-06	II	1stExon;5'UTR
cg10536916	6	HIST1H4L	27841865	rs74856797	6	27812294	C	T	0.0407555	-0.000263418	0.000204059	0.196741	2.36195	0.0737437	4.28e-225	-0.000111526	8.65e-05	0.197105	0.000689411	0.967929	20	0.00417168	II	TSS1500	chr6:27839698-27840069	S_Shore
cg20486877	6	GABBR1;GABBR1;GABBR1	29594481	rs115938232	6	29725013	G	A	0.0506958	-0.000197094	0.000152392	0.195895	-0.916489	0.0596349	2.67e-53	0.000215053	0.000166866	0.197475	0.000801624	0.0583512	20	0.00480108	II	Body;Body;Body	chr6:29595298-29595795	N_Shore
cg03813377	6		30737455	rs115938232	6	29725013	G	A	0.0506958	-0.000197094	0.000152392	0.195895	0.742573	0.0602871	7.31e-35	-0.00026542	0.00020635	0.198351	9.98e-13	0.72604	20	6.32e-11	II
cg03026929	6	TAP2;TAP2	32806028	rs9469027	6	31554714	C	G	0.0208748	-0.000342278	0.000266166	0.198458	1.24786	0.136793	7.36e-20	-0.000274292	0.000215407	0.202888	0.00891874	0.485451	3	0.0416246	II	5'UTR;5'UTR	chr6:32806284-32806669	N_Shore
cg13409674	6	TNXB;TNXB	32014476	rs34214527	6	32014456	T	C	0.0954274	-0.000165434	0.000130546	0.205067	1.98002	0.0363159	0	-8.36e-05	6.59e-05	0.205189	2.6e-09	0.306366	20	4.66e-08	II	Body;TSS1500
cg07481886	6	TNXB;TNXB	32014510	rs34214527	6	32014456	T	C	0.0954274	-0.000165434	0.000130546	0.205067	1.6927	0.0443306	0	-9.77e-05	7.72e-05	0.205316	2.64e-09	0.131574	20	4.73e-08	II	Body;TSS1500
cg14630748	6	TNXB;TNXB	32014484	rs34214527	6	32014456	T	C	0.0954274	-0.000165434	0.000130546	0.205067	1.42731	0.0492783	1.86e-184	-0.000115906	9.16e-05	0.2055	4.24e-07	0.0812187	20	4.75e-06	II	Body;TSS1500
cg23679615	6	TCF19;TCF19;CCHCR1	31127159	rs142242725	6	31135878	A	G	0.112326	-0.000186289	0.000147015	0.205104	1.30944	0.0632513	3.31e-95	-0.000142266	0.000112483	0.205952	0.000655963	0.984781	20	0.0039824	II	5'UTR;5'UTR;TSS1500	chr6:31125894-31126561	S_Shore
cg20173170	6	TCF19;TCF19;CCHCR1	31127120	rs142242725	6	31135878	A	G	0.112326	-0.000186289	0.000147015	0.205104	1.26436	0.0644209	9.18e-86	-0.000147339	0.000116518	0.206047	0.00028367	0.98541	20	0.00183275	II	5'UTR;5'UTR;TSS1500	chr6:31125894-31126561	S_Shore
cg21863888	6	TCF19;TCF19;CCHCR1	31127173	rs142242725	6	31135878	A	G	0.112326	-0.000186289	0.000147015	0.205104	1.22028	0.0641697	1.25e-80	-0.000152661	0.000120744	0.206108	0.00628788	0.971461	20	0.0303687	II	5'UTR;5'UTR;TSS1500	chr6:31125894-31126561	S_Shore
cg07400063	6	CCHCR1;CCHCR1;TCF19;TCF19;CCHCR1	31126981	rs142242725	6	31135878	A	G	0.112326	-0.000186289	0.000147015	0.205104	1.11235	0.0651486	2.32e-65	-0.000167473	0.00013253	0.206349	0.00603893	0.98507	20	0.0292625	II	TSS1500;TSS1500;5'UTR;5'UTR;TSS1500	chr6:31125894-31126561	S_Shore
cg10094358	6	TCF19;TCF19;CCHCR1	31127271	rs141715528	6	31136208	T	C	0.112326	-0.00018638	0.000147012	0.204874	1.00152	0.0642312	8.2e-55	-0.000186097	0.000147273	0.206367	0.000312402	0.980277	20	0.00200647	II	Body;Body;TSS1500	chr6:31125894-31126561	S_Shore
cg04219001	6	FLOT1	30696003	rs116771824	6	30710271	G	A	0.0387674	-0.000265309	0.000209855	0.206141	-2.06617	0.055784	2.72e-300	0.000128406	0.000101626	0.206405	0.0103896	0.865099	20	0.0475642	II	Body
cg23423329	6	FLOT1	30709428	rs116771824	6	30710271	G	A	0.0387674	-0.000265309	0.000209855	0.206141	1.10923	0.091573	9.01e-34	-0.000239183	0.000190217	0.208602	4.04e-10	0.505091	20	8.74e-09	II	Body	chr6:30710307-30712440	N_Shore
cg11285284	6	FLOT1	30709012	rs143676895	6	30694505	T	G	0.0387674	-0.000265044	0.000209881	0.20665	1.06507	0.0903197	4.28e-32	-0.000248851	0.000198185	0.209243	0.000165109	0.37732	20	0.00110564	II	Body	chr6:30710307-30712440	N_Shore
cg01190171	6	CCHCR1;TCF19;CCHCR1;TCF19;TCF19;CCHCR1;TCF19	31126373	rs138598988	6	31115032	T	C	0.112326	-0.000184454	0.000147141	0.209992	-1.58302	0.0612207	2e-147	0.00011652	9.31e-05	0.210528	0.00109464	0.995559	20	0.00640225	I	TSS1500;1stExon;TSS1500;5'UTR;5'UTR;TSS1500;1stExon	chr6:31125894-31126561	Island
cg19741675	6	PSORS1C1	31095639	rs6932435	6	31095285	C	G	0.219682	-0.000119237	9.56e-05	0.212279	0.833078	0.0406976	3.99e-93	-0.000143128	0.000114961	0.213126	6.13e-07	0.0758329	20	6.6e-06	II	5'UTR
cg05636843	6	COL11A2;COL11A2;COL11A2	33138669	rs1799911	6	33138677	A	G	0.252485	-0.000101864	8.16e-05	0.212174	-0.639267	0.035328	3.48e-73	0.000159345	0.000128023	0.213258	0.00361246	0.671632	20	0.0185834	II	Body;Body;Body
cg01203766	6	PSORS1C1	31095800	rs6911408	6	31095066	C	T	0.218688	-0.000115883	9.61e-05	0.227675	-1.65829	0.0232544	0	6.99e-05	5.79e-05	0.227742	1.58e-11	0.370664	20	5.6e-10	II	5'UTR
cg00065396	6		26594778	rs4476823	6	26922238	T	C	0.553678	8.74e-05	7.23e-05	0.226627	0.33855	0.031963	3.25e-26	0.000258095	0.000214848	0.229638	0.00287564	0.5963	20	0.0151763	II		chr6:26596046-26596321	N_Shore
cg03905442	6	MOG;MOG;MOG;MOG;MOG;MOG;MOG;MOG;MOG;MOG;MOG	29625226	rs2747420	6	29642434	C	A	0.0407555	-0.000219346	0.000183032	0.23076	-3.07018	0.0587366	0	7.14e-05	5.96e-05	0.230883	0.00142421	0.999312	20	0.00809144	II	Body;Body;Body;Body;Body;Body;Body;Body;Body;Body;Body
cg24697433	6	TRIM27	28876508	rs143432463	6	29147833	G	A	0.0964215	-0.000150601	0.000127247	0.236598	-1.21308	0.0486453	2.94e-137	0.000124148	0.000105014	0.237125	0.00382093	0.63075	15	0.019492	II	Body
cg05032934	6		31789161	rs78593564	6	31906828	A	G	0.0159046	-0.000323428	0.000273432	0.23687	1.51229	0.121866	2.32e-35	-0.000213866	0.000181626	0.238992	0.00150756	0.45351	20	0.00853857	I		chr6:31782872-31785190	S_Shelf
cg09782889	6		31798731	rs187050905	6	31975259	A	G	0.0159046	-0.000341584	0.000289198	0.237546	1.06247	0.133852	2.06e-15	-0.0003215	0.000275191	0.242694	1.8e-06	0.425418	20	1.81e-05	II		chr6:31795467-31797384	S_Shore
cg11040238	6	PSORS1C3	31143798	rs78479381	6	31086424	T	A	0.0745527	-0.000138919	0.000119671	0.245707	-2.12851	0.0268634	0	6.53e-05	5.62e-05	0.245757	4.38e-09	0.918602	20	7.32e-08	II	Body
cg25949002	6	C6orf10	32301073	rs2647062	6	32570417	C	A	0.147117	-0.000113741	9.76e-05	0.243735	-0.50541	0.0405172	1.04e-35	0.000225047	0.000193898	0.245786	1.81e-07	0.900322	20	2.19e-06	II	Body
cg02808240	6	C6orf10	32304143	rs2647062	6	32570417	C	A	0.147117	-0.000113741	9.76e-05	0.243735	-0.463792	0.0407989	6.05e-30	0.000245241	0.000211484	0.246203	0.00027065	0.915257	20	0.00175481	II	Body
cg17784811	6	C6orf15	31079617	rs78479381	6	31086424	T	A	0.0745527	-0.000138919	0.000119671	0.245707	-0.708693	0.0529299	6.99e-41	0.000196021	0.000169495	0.247476	0.000416975	0.955774	20	0.00262027	I	Body
cg21350413	6		26577414	rs2208331	6	26507319	G	A	0.442346	-8.36e-05	7.21e-05	0.246125	0.468072	0.0313239	1.73e-50	-0.000178689	0.00015453	0.247544	0.00284781	0.794523	20	0.0150612	II
cg14704780	6	C6orf10	32305106	rs558721	6	32570573	T	C	0.157058	-0.000108626	9.38e-05	0.246933	-0.789907	0.0387487	2.26e-92	0.000137517	0.000118963	0.247694	3.5e-11	0.988134	20	1.04e-09	II	Body
cg24640182	6	C6orf10	32305068	rs558721	6	32570573	T	C	0.157058	-0.000108626	9.38e-05	0.246933	-0.788616	0.0388822	1.85e-91	0.000137743	0.00011916	0.247702	2.65e-08	0.957248	20	3.74e-07	II	Body
cg20636526	6	C6orf10	32305145	rs558721	6	32570573	T	C	0.157058	-0.000108626	9.38e-05	0.246933	-0.776049	0.038639	1.01e-89	0.000139973	0.000121093	0.247717	2.2e-08	0.942638	20	3.15e-07	II	Body
cg21325723	6	C6orf10	32294577	rs558721	6	32570573	T	C	0.157058	-0.000108626	9.38e-05	0.246933	-0.65457	0.0396078	2.37e-61	0.00016595	0.00014368	0.24809	6.34e-09	0.907842	20	1.02e-07	II	Body
cg27326026	6		31409355	rs116704939	6	31363584	C	T	0.282306	-0.00010092	8.76e-05	0.249489	0.678554	0.0379331	1.46e-71	-0.000148728	0.000129417	0.250468	1.09e-11	0.307866	20	4.21e-10	II
cg01517384	6	HLA-B	31323856	rs3819282	6	31322855	T	C	0.0626243	-0.000180731	0.000158118	0.253033	1.47496	0.0672263	1.07e-106	-0.000122533	0.000107347	0.253676	1.51e-12	0.635335	20	8.76e-11	II	Body	chr6:31323946-31325211	N_Shore
cg21116660	6		28839951	rs116361574	6	28759854	C	A	0.0805169	-0.000148822	0.000130496	0.254106	-0.890583	0.0612974	7.95e-48	0.000167106	0.000146979	0.255565	0.000297849	0.308649	20	0.0019193	I
cg10477653	6	STK19;STK19;STK19	31941629	rs116420479	6	31941629	T	C	0.0159046	-0.000308951	0.000276462	0.263773	-4.24363	0.100125	0	7.28e-05	6.52e-05	0.263939	0.00500322	0.829113	20	0.0247333	II	Body;Body;Body	chr6:31939730-31940559	S_Shore
cg08762424	6		31275881	rs114854895	6	31283342	G	C	0.110338	-0.000165931	0.00014875	0.264635	1.65977	0.0576048	1.47e-182	-0.0001	8.97e-05	0.264993	5.08e-10	0.99964	20	1.07e-08	I		chr6:31276241-31276526	N_Shore
cg17250082	6		31275875	rs114854895	6	31283342	G	C	0.110338	-0.000165931	0.00014875	0.264635	1.54236	0.0591037	4.06e-150	-0.000107583	9.65e-05	0.265071	3.97e-09	0.999319	20	6.75e-08	II		chr6:31276241-31276526	N_Shore
cg13266242	6		29834495	rs140232731	6	29791809	A	C	0.0675944	0.000172346	0.000157131	0.272716	0.934685	0.0686006	2.84e-42	0.000184389	0.000168655	0.274265	3e-06	0.283931	16	2.9e-05	II		chr6:29831849-29832086	S_Shelf
cg17039645	6	C6orf10	32294503	rs35265698	6	32561334	G	C	0.159046	-0.00010009	9.14e-05	0.273698	-0.660702	0.0394684	6.7e-63	0.00015149	0.000138695	0.274721	4.3e-10	0.766798	20	9.23e-09	II	Body
cg01937212	6	C6orf10	32295097	rs35265698	6	32561334	G	C	0.159046	-0.00010009	9.14e-05	0.273698	-0.603838	0.0396615	2.42e-52	0.000165756	0.000151824	0.274935	5.64e-08	0.791666	20	7.46e-07	II	Body
cg17038049	6	HCG22	31021365	rs144229847	6	31428531	A	T	0.027833	-0.000299668	0.000272508	0.271477	-1.01601	0.114352	6.4e-19	0.000294946	0.00027026	0.275123	4.13e-05	0.513357	20	0.00031471	II	TSS1500
cg06192961	6	C6orf10	32294470	rs35265698	6	32561334	G	C	0.159046	-0.00010009	9.14e-05	0.273698	-0.466898	0.0405591	1.15e-30	0.000214372	0.000196731	0.275858	4.9e-05	0.338502	20	0.000365486	II	Body
cg03317682	6	ATF6B;ATF6B	32086091	rs204895	6	32066220	T	C	0.0367793	-0.000186873	0.000173995	0.282817	-2.81041	0.0333451	0	6.65e-05	6.19e-05	0.282856	1.01e-10	0.194043	20	2.56e-09	II	Body;Body
cg08309069	6	HLA-C	31240651	rs9378247	6	31321425	A	G	0.252485	-0.000100553	9.45e-05	0.287125	-0.745686	0.0413271	8.87e-73	0.000134846	0.000126902	0.287962	3.19e-09	0.546747	20	5.59e-08	II	TSS1500	chr6:31238852-31240120	S_Shore
cg19988162	6	C6orf10	32303790	rs601945	6	32573415	G	A	0.156064	-9.64e-05	9.16e-05	0.292437	-0.481756	0.0410704	8.95e-32	0.000200185	0.000190911	0.294373	1.42e-06	0.45707	20	1.46e-05	II	Body
cg25457674	6	C6orf10	32303820	rs601945	6	32573415	G	A	0.156064	-9.64e-05	9.16e-05	0.292437	-0.445989	0.0409566	1.3e-27	0.000216239	0.000206354	0.294682	0.000151203	0.439544	20	0.00102278	II	Body
cg20795701	6	C6orf10	32295229	rs601945	6	32573415	G	A	0.156064	-9.64e-05	9.16e-05	0.292437	-0.361689	0.0411471	1.49e-18	0.000266639	0.000255078	0.295875	6.12e-05	0.58229	20	0.000448951	II	Body
cg23934075	6		29933697	rs9259822	6	29893886	T	C	0.054672	0.000186566	0.000179804	0.299453	2.47569	0.0533634	0	7.54e-05	7.26e-05	0.299574	0.00150641	0.136676	20	0.00853857	II
cg04007531	6		29933511	rs9259822	6	29893886	T	C	0.054672	0.000186566	0.000179804	0.299453	1.8874	0.0649631	1.39e-185	9.88e-05	9.53e-05	0.299761	0.000229475	0.0718648	20	0.00150645	II
cg27406070	6	GABBR1;GABBR1;GABBR1	29575566	rs149851804	6	29622760	A	G	0.054672	-0.000152418	0.000151351	0.313911	-1.69169	0.0584303	2.63e-184	9.01e-05	8.95e-05	0.314203	0.00170325	0.819361	18	0.00950046	II	Body;Body;Body
cg17626960	6	PRRT1	32116918	rs623529	6	31902645	G	A	0.0675944	-0.000138613	0.000135925	0.307835	-0.378986	0.0620832	1.03e-09	0.000365747	0.000363624	0.314494	0.00152659	0.758028	9	0.00861975	II	3'UTR	chr6:32116590-32117229	Island
cg12292060	6	GABBR1;GABBR1	29597991	rs149851804	6	29622760	A	G	0.054672	-0.000152418	0.000151351	0.313911	-1.10039	0.0660799	2.91e-62	0.000138513	0.000137794	0.314794	0.00779802	0.249155	19	0.0369217	II	Body;Body	chr6:29600192-29600661	N_Shelf
cg15385139	6	GABBR1;GABBR1;GABBR1	29595506	rs149851804	6	29622760	A	G	0.054672	-0.000152418	0.000151351	0.313911	0.624553	0.0674621	2.09e-20	-0.000244043	0.000243764	0.316757	0.00347606	0.275267	8	0.0179446	II	Body;1stExon;Body	chr6:29595298-29595795	Island
cg04271792	6		28831393	rs141984307	6	28850796	A	G	0.0119284	-0.000400983	0.000400605	0.316854	3.18127	0.139336	2.23e-115	-0.000126045	0.000126047	0.317319	0.000613561	0.575158	13	0.00375602	II		chr6:28831682-28832134	N_Shore
cg19343530	6		28831388	rs141984307	6	28850796	A	G	0.0119284	-0.000400983	0.000400605	0.316854	2.59773	0.143377	2.29e-73	-0.000154359	0.000154449	0.317592	0.000853223	0.973202	7	0.00507923	II		chr6:28831682-28832134	N_Shore
cg26739327	6		29906977	rs9259969	6	29903990	T	C	0.163022	-9.99e-05	0.0001	0.317906	-1.25767	0.0363618	3.87e-262	7.94e-05	7.95e-05	0.318107	9.63e-07	0.0924511	20	1.01e-05	II		chr6:29910202-29911367	N_Shelf
cg17294865	6	HLA-DPB1	33050124	rs2071025	6	33143756	G	A	0.272366	-8.32e-05	8.38e-05	0.320865	-0.821767	0.0347272	8.57e-124	0.000101271	0.000102107	0.32129	0.00462086	0.291064	20	0.0230291	II	Body	chr6:33048416-33048814	S_Shore
cg10473907	6	HCG27	31167664	rs35303934	6	31234222	A	G	0.125249	-0.000104283	0.000104758	0.31951	0.501531	0.051191	1.16e-22	-0.000207929	0.000209952	0.321995	5.36e-05	0.0519791	20	0.000396949	II	Body	chr6:31165412-31165923	S_Shore
cg16615014	6		32381420	rs2760980	6	32565201	A	G	0.148111	-9.18e-05	9.47e-05	0.33242	0.496893	0.0407436	3.28e-34	-0.000184769	0.000191232	0.333942	0.010716	0.857776	20	0.0488069	II
cg00326788	6		32934046	rs145364886	6	32946979	T	C	0.0308151	-0.000189905	0.000199646	0.341498	-3.15221	0.0484565	0	6.02e-05	6.33e-05	0.34155	1.1e-05	0.997862	20	9.35e-05	II		chr6:32935896-32936792	N_Shore
cg00995368	6	HLA-DQB1	32627885	rs142406849	6	32425293	C	T	0.0149105	-0.000424353	0.000468483	0.36504	-3.72693	0.18597	2.44e-89	0.000113861	0.00012583	0.36553	0.000212489	0.100778	7	0.00140247	II	3'UTR
cg15011943	6	HLA-DRB5	32493917	rs9271699	6	32593179	G	A	0.481113	6.29e-05	7.23e-05	0.384025	-0.834821	0.0284055	7.5e-190	-7.54e-05	8.66e-05	0.384234	1.29e-17	0.381871	20	2.36e-14	II	Body	chr6:32489742-32490128	S_Shelf
cg17794996	6	C6orf48;C6orf48	31806478	rs16867582	6	31782617	A	C	0.026839	-0.000215243	0.000254001	0.396767	-3.09367	0.0860261	3.29e-283	6.96e-05	8.21e-05	0.396898	5.8e-07	0.617638	20	6.3e-06	II	Body;Body	chr6:31802598-31802823	S_Shelf
cg00540941	6	HLA-DOA	32974843	rs9276980	6	32975578	C	T	0.161034	7.92e-05	9.5e-05	0.404239	-1.57337	0.024851	0	-5.04e-05	6.04e-05	0.40428	0.000892757	0.852953	20	0.00530169	II	Body	chr6:32975684-32975926	N_Shore
cg03228773	6	C6orf47	31627511	rs143589583	6	31563330	T	A	0.0139165	0.000228876	0.000274791	0.404896	-0.573757	0.0879857	6.98e-11	-0.000398908	0.000482824	0.408692	0.00156764	0.26303	12	0.00881092	II	1stExon	chr6:31628338-31628658	N_Shore
cg18844029	6	TRIM27	28885017	rs16893970	6	28299295	C	T	0.178926	-7.66e-05	9.8e-05	0.434694	-0.955665	0.0382586	1.03e-137	8.01e-05	0.000102602	0.434918	5.38e-05	0.304664	20	0.000398242	II	Body
cg10401017	6	TRIM27	28887586	rs16893970	6	28299295	C	T	0.178926	-7.66e-05	9.8e-05	0.434694	-0.644416	0.0412813	6.19e-55	0.000118806	0.000152274	0.435268	0.000170691	0.127581	20	0.00113887	II	Body	chr6:28890951-28892013	N_Shelf
cg16061301	6	TRIM27	28886047	rs16893970	6	28299295	C	T	0.178926	-7.66e-05	9.8e-05	0.434694	-0.588377	0.0419415	1.04e-44	0.000130121	0.000166827	0.435405	0.00262018	0.0619071	20	0.0140086	II	Body
cg00609961	6		28911199	rs16893970	6	28299295	C	T	0.178926	-7.66e-05	9.8e-05	0.434694	-0.344448	0.0427319	7.59e-16	0.000222269	0.000285861	0.436839	0.000899804	0.0606969	20	0.00533923	II
cg11960243	6	COL11A2;COL11A2;COL11A2	33143135	rs2855426	6	33143136	A	G	0.172962	-7.44e-05	9.63e-05	0.440098	-1.72327	0.0191654	0	4.31e-05	5.59e-05	0.440115	0.00247856	0.913413	20	0.0133486	II	Body;Body;Body
cg14044426	6	GPSM3	32160798	rs62402717	6	32080838	A	G	0.0377734	-0.000144065	0.000198082	0.467042	-1.59944	0.0772904	3.93e-95	9.01e-05	0.000123921	0.467317	5.18e-05	0.0645573	20	0.000386253	II	5'UTR	chr6:32163292-32164383	N_Shelf
cg26074202	6	HLA-L	30227912	rs114965506	6	30317776	T	C	0.0377734	-0.000145405	0.000199576	0.466265	0.854166	0.0829237	7e-25	-0.00017023	0.000234234	0.467377	3.2e-07	0.967364	15	3.67e-06	I	Body	chr6:30227320-30228255	Island
cg11809272	6		31409361	rs6919586	6	31421112	G	A	0.150099	-8.62e-05	0.000120624	0.474792	0.873116	0.0496439	3.07e-69	-9.87e-05	0.000138267	0.475157	2.74e-11	0.116387	20	8.61e-10	II
cg20165831	6	CLIC1	31701011	rs6905572	6	31731881	T	C	0.153082	-8e-05	0.000113172	0.479444	0.45137	0.0511071	1.03e-18	-0.000177316	0.000251533	0.480847	1.01e-08	0.11375	15	1.57e-07	II	Body	chr6:31695894-31698245	S_Shelf
cg04812347	6	AIF1;AIF1;AIF1	31584223	rs191306205	6	31739684	T	C	0.0308151	0.000156203	0.00022538	0.488269	2.46162	0.0805394	3.67e-205	6.35e-05	9.16e-05	0.48838	0.000414838	0.0702628	20	0.00260907	II	Body;Body;Body	chr6:31587779-31589024	N_Shelf
cg05146888	6		33129060	rs1799908	6	33144243	A	T	0.441352	-5.08e-05	7.36e-05	0.490002	-0.557018	0.0321937	4.54e-67	9.12e-05	0.000132278	0.490347	0.00271117	0.82834	18	0.0144141	II		chr6:33129291-33129718	N_Shore
cg09723088	6	HLA-F;HLA-F;HLA-F;HLA-F;HLA-F;HLA-F	29691140	rs3736694	6	29696849	C	A	0.119284	-7.52e-05	0.000112589	0.504441	2.06733	0.0226867	0	-3.64e-05	5.45e-05	0.504452	0.00622141	0.160144	20	0.030107	II	1stExon;5'UTR;1stExon;5'UTR;5'UTR;1stExon	chr6:29691106-29692093	Island
cg20620047	6		25993143	rs2013063	6	25994098	T	C	0.437376	4.83e-05	7.25e-05	0.505267	0.576078	0.0285735	2.14e-90	8.38e-05	0.00012585	0.505499	0.00215824	0.0526371	20	0.0117353	II		chr6:25992181-25993164	Island
cg23900141	6	CDSN;PSORS1C1	31085004	rs4713436	6	31084639	T	C	0.196819	-6.57e-05	0.000101171	0.516048	-0.507924	0.0459122	1.9e-28	0.000129361	0.000199528	0.51677	0.00113887	0.0506424	20	0.00662929	II	Body;5'UTR
cg26805579	6	BTNL2	32372962	rs116391620	6	32371898	T	G	0.0974155	-9.8e-05	0.000151381	0.51754	-2.45893	0.0413356	0	3.98e-05	6.16e-05	0.517565	4.17e-08	0.0941805	20	5.63e-07	II	Body
cg22451923	6	BTNL2	32370879	rs116391620	6	32371898	T	G	0.0974155	-9.8e-05	0.000151381	0.51754	-2.43042	0.0428691	0	4.03e-05	6.23e-05	0.517567	3.91e-06	0.122235	20	3.66e-05	II	Body
cg05137443	6	HLA-DPB2	33094069	rs2855502	6	33149308	G	A	0.435388	4.52e-05	7.25e-05	0.533169	0.69538	0.0297545	8.52e-121	6.5e-05	0.000104286	0.533315	0.00113348	0.982841	20	0.00660314	II	Body
cg00866054	6	COL11A2;COL11A2;COL11A2	33142284	rs2855502	6	33149308	G	A	0.435388	4.52e-05	7.25e-05	0.533169	0.412153	0.032173	1.43e-37	0.000109609	0.000176096	0.533653	0.00214253	0.811058	19	0.0116758	II	Body;Body;Body
cg14757228	6	PRRT1	32116858	rs393544	6	32074518	G	C	0.0417495	-9.86e-05	0.000158355	0.533495	-0.381852	0.0683677	2.33e-08	0.000258227	0.000417272	0.536018	0.00192866	0.384694	4	0.0106286	I	3'UTR	chr6:32116590-32117229	Island
cg05701418	6	TRIM15;TRIM15	30131361	rs188837807	6	30155864	T	C	0.149105	6.46e-05	0.000107998	0.550041	-1.17559	0.0412125	5.72e-179	-5.49e-05	9.19e-05	0.550128	0.00663118	0.802	20	0.03188	I	5'UTR;1stExon
cg27020253	6	HLA-L	30227104	rs188837807	6	30155864	T	C	0.149105	6.46e-05	0.000107998	0.550041	0.748614	0.0449343	2.55e-62	8.62e-05	0.000144357	0.550297	7.62e-08	0.152133	20	9.77e-07	II	TSS1500	chr6:30227320-30228255	N_Shore
cg02282626	6	HLA-L	30227363	rs188837807	6	30155864	T	C	0.149105	6.46e-05	0.000107998	0.550041	0.540686	0.0459297	5.44e-32	0.000119386	0.0002	0.550554	0.00780733	0.338711	20	0.0369302	II	Body	chr6:30227320-30228255	Island
cg04689016	6	NCRNA00171	29981469	rs138821691	6	30054031	A	G	0.0506958	0.000102517	0.000177893	0.564423	-1.83706	0.0664069	1.91e-168	-5.58e-05	9.69e-05	0.564507	0.00461042	0.0879799	20	0.0229926	I	Body
cg04467589	6	RNF39;RNF39	30044105	rs138821691	6	30054031	A	G	0.0506958	0.000102517	0.000177893	0.564423	1.08096	0.0741358	3.72e-48	9.48e-05	0.000164698	0.564727	0.00183594	0.0861436	20	0.0101481	II	TSS1500;TSS1500	chr6:30042918-30043500	S_Shore
cg16345566	6	HLA-DQB1	32633102	rs660895	6	32577380	G	A	0.217694	-4.94e-05	8.78e-05	0.573582	1.06675	0.0323602	2.59e-238	-4.63e-05	8.23e-05	0.573638	3.26e-11	0.761752	20	9.83e-10	II	Body	chr6:32632158-32633027	S_Shore
cg12296550	6	HLA-DQB2	32728862	rs660895	6	32577380	G	A	0.217694	-4.94e-05	8.78e-05	0.573582	-1.01377	0.0336583	2.69e-199	4.88e-05	8.67e-05	0.573649	1.57e-10	0.932069	20	3.75e-09	II	Body	chr6:32729342-32729877	N_Shore
cg03901549	6	BAT1;BAT1	31506774	rs13197153	6	31477324	C	A	0.0168986	-0.000150334	0.000271728	0.580091	-2.79748	0.121507	2.73e-117	5.37e-05	9.72e-05	0.5802	0.000951564	0.374399	11	0.00562817	II	Body;Body	chr6:31509668-31509896	N_Shelf
cg05412957	6	SCGN	25701717	rs11794	6	25701718	A	G	0.291252	4.38e-05	7.97e-05	0.5827	-1.3614	0.0179121	0	-3.22e-05	5.86e-05	0.58271	0.000796181	0.995212	20	0.00477449	II	3'UTR
cg06833981	6	BAT2	31597708	rs9461719	6	31732207	T	C	0.027833	-0.000116701	0.000218272	0.592886	-3.18645	0.054052	0	3.66e-05	6.85e-05	0.592901	0.000132533	0.968977	20	0.000905662	II	Body	chr6:31599519-31599761	N_Shore
cg09286468	6	LY6G6E;LY6G6E;LY6G6D	31683051	rs9461719	6	31732207	T	C	0.027833	-0.000116701	0.000218272	0.592886	1.3366	0.0877247	2.03e-52	-8.73e-05	0.000163404	0.593113	0.00210228	0.513983	20	0.011465	II	TSS1500;TSS1500;TSS200
cg10189661	6	LY6G6E;LY6G6E;LY6G6D	31683120	rs9461719	6	31732207	T	C	0.027833	-0.000116701	0.000218272	0.592886	0.966986	0.0891911	2.18e-27	-0.000120685	0.000225998	0.593335	5.98e-08	0.582294	20	7.83e-07	II	TSS1500;TSS1500;TSS200
cg08342194	6	LY6G6E;LY6G6E;LY6G6D	31683075	rs9461719	6	31732207	T	C	0.027833	-0.000116701	0.000218272	0.592886	0.867186	0.089735	4.29e-22	-0.000134574	0.000252086	0.593451	4.89e-05	0.472237	20	0.000365486	II	TSS1500;TSS1500;TSS200
cg15552206	6		25710535	rs6912391	6	25710763	C	G	0.446322	3.88e-05	7.33e-05	0.596194	0.709193	0.0303162	5.01e-121	5.48e-05	0.000103409	0.596288	0.00422629	0.0901971	20	0.0213377	I
cg08093277	6	GABBR1;GABBR1;GABBR1	29595299	rs148694836	6	29665741	G	C	0.0586481	-7.85e-05	0.000151349	0.604024	0.783137	0.0660132	1.84e-32	-0.000100229	0.000193445	0.604369	0.00260784	0.281122	8	0.0139528	II	Body;1stExon;Body	chr6:29595298-29595795	Island
cg21236501	6	SLC44A4	31846899	rs114470326	6	31873277	T	C	0.0497018	8.76e-05	0.000170135	0.60677	-2.18076	0.0628459	7.85e-264	-4.02e-05	7.8e-05	0.60681	5.98e-05	0.964249	20	0.000438569	I	TSS200
cg04493778	6	HLA-DQA2	32713018	rs144759411	6	32733512	A	C	0.0636183	-7.64e-05	0.00014853	0.607032	-1.11167	0.0640842	2.08e-67	6.87e-05	0.000133669	0.60719	0.000159642	0.0664307	20	0.00107196	II	Body
cg05219421	6	HLA-F;HLA-F;HLA-F	29691003	rs55672647	6	29695808	G	A	0.0586481	-7.63e-05	0.00015151	0.614613	1.61704	0.0593785	2.66e-163	-4.72e-05	9.37e-05	0.614673	0.00496521	0.314656	18	0.0245785	II	TSS200;TSS200;TSS200	chr6:29691106-29692093	N_Shore
cg15671996	6	TRIM15	30140325	rs115445404	6	30137625	C	G	0.0168986	-0.000182445	0.000377212	0.628622	-1.56466	0.163531	1.09e-21	0.000116604	0.00024139	0.62906	0.000272228	0.951046	8	0.00176348	II	3'UTR	chr6:30139718-30140263	S_Shore
cg12258492	6	TRIM40	30114802	rs115409921	6	30117392	G	A	0.0218688	-0.000145832	0.000305486	0.633094	-2.47238	0.126633	6.86e-85	5.9e-05	0.000123596	0.633195	0.00426877	0.959542	12	0.0214784	II	Body
cg24158878	6	COL11A2;COL11A2;COL11A2	33137570	rs2269346	6	33158898	T	C	0.0954274	-6.43e-05	0.000137851	0.640676	-2.42514	0.0317649	0	2.65e-05	5.68e-05	0.640683	0.0089572	0.980445	20	0.041751	II	Body;Body;Body
cg14047561	6	HCG26	31439497	rs3093540	6	31539010	A	G	0.0765408	-7.9e-05	0.000173122	0.648027	-1.63108	0.0723064	1.12e-112	4.85e-05	0.000106161	0.648094	1.57e-06	0.992896	20	1.6e-05	II	Body
cg12259379	6	MCCD1	31496949	rs114820425	6	31524511	A	G	0.0159046	0.000107929	0.00024345	0.657526	-2.70437	0.0989193	1.45e-164	-3.99e-05	9e-05	0.657568	1.03e-05	0.569937	20	8.85e-05	II	1stExon
cg18584440	6	BTNL2	32370815	rs115530896	6	32370522	G	C	0.0994036	-6.25e-05	0.000146983	0.670504	-2.52067	0.0327749	0	2.48e-05	5.83e-05	0.670509	8.19e-08	0.237085	20	1.04e-06	II	Body
cg26413855	6		30796199	rs114560587	6	30767946	T	C	0.127237	4.61e-05	0.000112024	0.680709	-1.12665	0.0503201	4.96e-111	-4.09e-05	9.94e-05	0.68076	0.000305517	0.213275	20	0.00196526	II
cg27154651	6		30796209	rs114560587	6	30767946	T	C	0.127237	4.61e-05	0.000112024	0.680709	-1.05404	0.0510043	7.05e-95	-4.37e-05	0.000106302	0.680769	0.00885049	0.260688	20	0.0413849	II
cg07011110	6	BTN1A1	26500482	rs13194984	6	26500563	T	G	0.104374	-4.17e-05	0.000102259	0.683335	-1.64193	0.0312802	0	2.54e-05	6.23e-05	0.683344	0.00545952	0.998809	20	0.0268444	II	TSS1500	chr6:26501725-26502107	N_Shore
cg06271046	6		30782234	rs114514827	6	30776225	A	G	0.127237	4.52e-05	0.000111925	0.686295	-0.695463	0.0527274	1e-39	-6.5e-05	0.000161011	0.686435	2.99e-05	0.406684	10	0.000233387	II
cg06217303	6	NCR3;NCR3;NCR3;NCR3;NCR3;NCR3	31560670	rs116226697	6	31470455	C	T	0.0159046	9.47e-05	0.000242836	0.696449	-1.38325	0.109379	1.17e-36	-6.85e-05	0.000175638	0.696586	1.98e-06	0.313507	20	1.98e-05	II	5'UTR;1stExon;5'UTR;1stExon;1stExon;5'UTR
cg20978247	6	HLA-DMB	32905085	rs114337866	6	32910458	C	T	0.027833	-8.04e-05	0.00021249	0.705225	-2.08305	0.0817412	3.01e-143	3.86e-05	0.00010202	0.705256	0.00044563	0.998211	20	0.00278367	II	Body
cg08851530	6		28072375	rs75043119	6	28187424	C	A	0.0526839	-5.41e-05	0.000155092	0.727181	2.27799	0.0634238	1.66e-282	-2.38e-05	6.81e-05	0.727194	0.00327232	0.990747	20	0.0169643	I		chr6:28072464-28072926	N_Shore
cg09051837	6		28073389	rs75043119	6	28187424	C	A	0.0526839	-5.41e-05	0.000155092	0.727181	0.925698	0.0774338	6.13e-33	-5.85e-05	0.000167612	0.727293	0.005827	0.0954386	20	0.0283854	II		chr6:28072464-28072926	S_Shore
cg19367859	6		31529897	rs1799724	6	31542482	T	C	0.0944334	4.71e-05	0.000139465	0.735603	-2.57717	0.0404632	0	-1.83e-05	5.41e-05	0.735607	0.00106637	0.865732	20	0.00625682	II
cg19022254	6	GABBR1;GABBR1	29601705	rs138385174	6	29637317	T	C	0.0417495	-6.51e-05	0.000210969	0.757706	0.651863	0.0979857	2.88e-11	-9.98e-05	0.000323988	0.757958	0.00271871	0.351978	8	0.0144408	II	TSS1500;TSS1500	chr6:29600192-29600661	S_Shore
cg07497663	6	TRIM31	30076659	rs139747027	6	30216186	T	C	0.16501	-3.04e-05	9.97e-05	0.760184	-1.0982	0.036482	4.49e-199	2.77e-05	9.08e-05	0.760196	7.93e-06	0.0532205	20	6.97e-05	II	Body
cg09028985	6	TRIM39;HCG18;HCG18;TRIM39	30293584	rs139747027	6	30216186	T	C	0.16501	-3.04e-05	9.97e-05	0.760184	-0.880495	0.0405292	1.19e-104	3.46e-05	0.000113209	0.760207	1.69e-05	0.177898	20	0.000139894	II	TSS1500;Body;Body;TSS1500	chr6:30294169-30295071	N_Shore
cg21035875	6	PRRT1	32116931	rs204878	6	32045226	A	T	0.0427435	-3.79e-05	0.000154274	0.805976	-0.416857	0.0665175	3.68e-10	9.09e-05	0.000370373	0.806122	4.33e-05	0.0724222	9	0.000328027	I	3'UTR	chr6:32116590-32117229	Island
cg21622025	6	HLA-L	30227175	rs114188470	6	30357922	A	T	0.0596421	4.59e-05	0.000187904	0.807168	-1.2328	0.0874602	4.04e-45	-3.72e-05	0.000152443	0.807197	0.000104746	0.69627	20	0.000733519	II	TSS200	chr6:30227320-30228255	N_Shore
cg01966425	6	PSORS1C1	31093913	rs55803249	6	31093914	A	G	0.0427435	4.38e-05	0.000207653	0.832808	-3.22009	0.0674732	0	-1.36e-05	6.45e-05	0.83281	1.08e-05	0.2346	20	9.21e-05	II	5'UTR
cg20866694	6		27181670	rs147217827	6	27184949	T	C	0.0168986	-3.7e-05	0.000199677	0.852906	2.34571	0.0736701	1.77e-222	-1.58e-05	8.51e-05	0.852909	0.00892749	0.999965	20	0.0416389	I
cg23870181	6	HLA-DQA2	32713044	rs45627734	6	31474884	A	G	0.0298211	-4.88e-05	0.000263494	0.853068	-1.50429	0.115154	5.34e-39	3.24e-05	0.000175179	0.853082	0.00477025	0.849952	5	0.0236932	II	Body
cg17776207	6	HLA-DQA2	32714066	rs114052356	6	32662699	T	A	0.0298211	-3.02e-05	0.000246045	0.902185	-2.39985	0.124493	8.37e-83	1.26e-05	0.000102527	0.902187	1.33e-05	0.0501266	20	0.000111815	II	Body
cg27144224	6	MICA	31371837	rs115427390	6	31426643	C	G	0.0318091	-2.84e-05	0.000241249	0.906359	2.88627	0.0957738	1.62e-199	-9.83e-06	8.36e-05	0.90636	0.000338013	0.970348	20	0.0021619	I	Body	chr6:31370915-31371917	Island
cg25583983	6	MICA	31371820	rs115427390	6	31426643	C	G	0.0318091	-2.84e-05	0.000241249	0.906359	2.7394	0.0972917	1.99e-174	-1.04e-05	8.81e-05	0.90636	0.000381932	0.946539	20	0.00242705	I	Body	chr6:31370915-31371917	Island
cg09002049	6		30434552	rs149854937	6	30730447	T	C	0.149105	-1.17e-05	0.000100549	0.907348	0.686923	0.0456008	2.8e-51	-1.7e-05	0.00014638	0.907351	0.00630194	0.340539	20	0.0304166	II		chr6:30434029-30434422	S_Shore
cg15019001	6	HLA-DPB2	33096303	rs1799910	6	33139328	T	C	0.437376	7.52e-06	7.23e-05	0.91714	-0.89782	0.0271353	4.6e-240	-8.37e-06	8.05e-05	0.91714	5.54e-05	0.938654	20	0.000408957	II	Body
cg06296184	6	HLA-DPB2	33096133	rs1799910	6	33139328	T	C	0.437376	7.52e-06	7.23e-05	0.91714	0.820228	0.0284449	7.66e-183	9.17e-06	8.81e-05	0.91714	0.000852639	0.921713	20	0.00507923	II	Body
cg08506353	6	HLA-DPB2	33096312	rs1799910	6	33139328	T	C	0.437376	7.52e-06	7.23e-05	0.91714	-0.818174	0.0282789	4.68e-184	-9.19e-06	8.83e-05	0.91714	3.11e-05	0.774779	20	0.00024157	II	Body
cg12954267	6	HLA-DPB2	33093109	rs1799910	6	33139328	T	C	0.437376	7.52e-06	7.23e-05	0.91714	-0.537886	0.0316157	6.55e-65	-1.4e-05	0.000134343	0.917141	0.00906157	0.729631	20	0.0421572	II	Body
cg08635376	6	HLA-DPB2	33094112	rs1799910	6	33139328	T	C	0.437376	7.52e-06	7.23e-05	0.91714	-0.413151	0.0323683	2.6e-37	-1.82e-05	0.000174905	0.917142	0.00554058	0.0883648	20	0.0271885	II	Body
cg06503981	6		29860039	rs146235176	6	29850550	G	C	0.0596421	-1.09e-05	0.000150517	0.942297	-2.57409	0.0347921	0	4.23e-06	5.85e-05	0.942297	0.00286843	0.217201	20	0.0151593	II		chr6:29855295-29856565	S_Shelf
cg04870110	6		27596156	rs9468071	6	27316143	T	G	0.028827	1.54e-05	0.000218768	0.943916	-1.08549	0.0981892	2.07e-28	-1.42e-05	0.000201543	0.943917	0.0107246	0.826331	20	0.0488123	I		chr6:27598687-27599146	N_Shelf
cg13429614	6		31276667	rs116743579	6	29839484	T	C	0.111332	-6.09e-06	0.000124452	0.960956	0.411431	0.0573898	7.55e-13	-1.48e-05	0.000302493	0.960957	0.00928748	0.377383	5	0.0430991	II		chr6:31276241-31276526	S_Shore
cg25193571	6	HCG4	29761905	rs114041958	6	29796934	A	G	0.026839	-5.92e-06	0.000197558	0.976077	-2.3636	0.0787195	4.55e-198	2.51e-06	8.36e-05	0.976077	1.01e-08	0.998387	20	1.57e-07	II	TSS1500	chr6:29759946-29760903	S_Shore
cg18062706	6		31409467	rs145812092	6	31426204	A	G	0.0159046	5.31e-06	0.0002973	0.985744	4.27115	0.0727004	0	1.24e-06	6.96e-05	0.985744	0.000147638	0.0537279	20	0.00100143	II
cg01172310	6		31409505	rs145812092	6	31426204	A	G	0.0159046	5.31e-06	0.0002973	0.985744	3.96835	0.0835326	0	1.34e-06	7.49e-05	0.985744	3.42e-05	0.347187	20	0.00026456	II
cg23354933	6		31409572	rs145812092	6	31426204	A	G	0.0159046	5.31e-06	0.0002973	0.985744	4.18349	0.0742107	0	1.27e-06	7.11e-05	0.985744	6.79e-06	0.102976	20	6.08e-05	I
cg01290934	6		31409673	rs145812092	6	31426204	A	G	0.0159046	5.31e-06	0.0002973	0.985744	4.21639	0.0746393	0	1.26e-06	7.05e-05	0.985744	7.61e-07	0.183537	20	8.11e-06	II
cg22809408	6		31409700	rs145812092	6	31426204	A	G	0.0159046	5.31e-06	0.0002973	0.985744	4.04929	0.0808143	0	1.31e-06	7.34e-05	0.985744	0.000233519	0.0966678	20	0.0015289	I
cg18086664	6		31409706	rs145812092	6	31426204	A	G	0.0159046	5.31e-06	0.0002973	0.985744	4.21165	0.0750778	0	1.26e-06	7.06e-05	0.985744	8.42e-06	0.0844973	20	7.37e-05	II
cg03694466	6		31409757	rs145812092	6	31426204	A	G	0.0159046	5.31e-06	0.0002973	0.985744	3.19471	0.0964231	1.02e-240	1.66e-06	9.31e-05	0.985744	3.83e-13	0.140193	20	3.16e-11	II
cg18280909	6		29723301	rs34979126	6	28449380	A	G	0.0675944	-1.35e-06	0.000125219	0.99142	-1.00924	0.0528388	2.51e-81	1.33e-06	0.000124073	0.99142	3.47e-08	0.388627	12	4.8e-07	I		chr6:29720381-29721101	S_Shelf
cg24900542	6		29723315	rs34979126	6	28449380	A	G	0.0675944	-1.35e-06	0.000125219	0.99142	-0.991883	0.0531314	8.93e-78	1.36e-06	0.000126244	0.99142	4.15e-08	0.419722	13	5.63e-07	II		chr6:29720381-29721101	S_Shelf
cg18505691	6		29723320	rs34979126	6	28449380	A	G	0.0675944	-1.35e-06	0.000125219	0.99142	-0.989227	0.0529363	6.3e-78	1.36e-06	0.000126583	0.99142	3e-06	0.406916	13	2.9e-05	II		chr6:29720381-29721101	S_Shelf
cg16206678	6	TRIM10;TRIM10	30122152	rs34979126	6	28449380	A	G	0.0675944	-1.35e-06	0.000125219	0.99142	-0.783924	0.0555533	3.24e-45	1.72e-06	0.000159734	0.99142	0.0100719	0.0630408	16	0.0462933	II	Body;Body
