# Supplementary material for: Investigating Overlapping Genetic Factors and Novel Causal Genes in Autoimmune Diseases: A Transcriptome-Wide Association and Multiomics Study
Source: Int J Genomics. 2025 Jun 24;2025:9595651. doi: 10.1155/ijog/9595651 (PMC12213038; doi:10.1155/ijog/9595651)
Supplement: Supporting Information 5 — Table S5: SMR analysis from blood DNA methylation to FLOT1 expression (FDR < 0.05). [file 9595651.f5.xlsx]

## Sheet: Sheet1
Supplementary Table 5 SMR analysis from blood DNA methylation to FLOT1 expression (FDR < 0.05)
Expo_ID	Expo_Chr	UCSC_RefGene_Name	Expo_bp	Outco_ID	Outco_Chr	Outco_Gene	Outco_bp	topSNP	topSNP_chr	topSNP_bp	A1	A2	Freq	b_Outco	se_Outco	p_Outco	b_Expo	se_Expo	p_Expo	b_SMR	se_SMR	p_SMR	p_HEIDI	nsnp_HEIDI	fdr	Infinium_Design_Type	UCSC_RefGene_Group	UCSC_CpG_Islands_Name	Relation_to_UCSC_CpG_Island
cg20902758	6	FLOT1	30695962	ENSG00000137312	6	FLOT1	30702998	rs116771824	6	30710271	G	A	0.0387674	-0.400069	0.0499562	1.16e-15	1.38478	0.0908549	1.87e-52	-0.288904	0.0407518	1.35e-12	0.868018	3	4.95e-12	II	Body
cg13120424	6	FLOT1	30699383	ENSG00000137312	6	FLOT1	30702998	rs116771824	6	30710271	G	A	0.0387674	-0.400069	0.0499562	1.16e-15	0.717812	0.0914314	4.13e-15	-0.557345	0.0994149	2.07e-08	0.769115	3	3.76e-08	II	Body
cg08180596	6	FLOT1	30700616	ENSG00000137312	6	FLOT1	30702998	rs143676895	6	30694505	T	G	0.0387674	-0.27442	0.041028	2.25e-11	0.661349	0.0922574	7.58e-13	-0.41494	0.0848474	1.01e-06	0.168679	3	1.27e-06	II	Body
cg06934971	6	FLOT1	30700632	ENSG00000137312	6	FLOT1	30702998	rs143676895	6	30694505	T	G	0.0387674	-0.27442	0.041028	2.25e-11	0.727577	0.0926417	4.04e-15	-0.37717	0.0740689	3.54e-07	0.46291	3	4.95e-07	II	Body
cg21435957	6	FLOT1	30703704	ENSG00000137312	6	FLOT1	30702998	rs116771824	6	30710271	G	A	0.0387674	-0.400069	0.0499562	1.16e-15	1.13836	0.0921591	4.74e-35	-0.351443	0.0523006	1.82e-11	0.616658	3	5.42e-11	II	Body
cg09179723	6	FLOT1	30704955	ENSG00000137312	6	FLOT1	30702998	rs185032066	6	30697009	A	G	0.0387674	-0.298201	0.0405209	1.85e-13	-0.74759	0.0935767	1.36e-15	0.398883	0.0736935	6.21e-08	0.224762	3	1e-07	I	Body
cg13534892	6	FLOT1	30704998	ENSG00000137312	6	FLOT1	30702998	rs143254079	6	30739668	A	G	0.0695825	-0.368674	0.032157	1.98e-30	-0.615554	0.0726309	2.35e-17	0.59893	0.0878821	9.42e-12	0.0611464	5	2.97e-11	I	Body
cg22038249	6	FLOT1	30706320	ENSG00000137312	6	FLOT1	30702998	rs116771824	6	30710271	G	A	0.0387674	-0.400069	0.0499562	1.16e-15	-0.709844	0.0906731	4.93e-15	0.563601	0.100676	2.17e-08	0.233499	3	3.91e-08	II	Body	chr6:30710307-30712440	N_Shelf
cg23423329	6	FLOT1	30709428	ENSG00000137312	6	FLOT1	30702998	rs116771824	6	30710271	G	A	0.0387674	-0.400069	0.0499562	1.16e-15	1.10923	0.091573	9.01e-34	-0.360673	0.0539897	2.38e-11	0.810691	3	6.94e-11	II	Body	chr6:30710307-30712440	N_Shore
cg11350053	6	IER3;FLOT1	30711028	ENSG00000137312	6	FLOT1	30702998	rs114965076	6	30710632	T	C	0.0387674	-0.397183	0.0487796	3.88e-16	-0.944421	0.090061	9.97e-26	0.420557	0.0653922	1.27e-10	0.950488	3	3.32e-10	II	3'UTR;TSS1500	chr6:30710307-30712440	Island
cg19033654	6	IER3;FLOT1	30711138	ENSG00000137312	6	FLOT1	30702998	rs116771824	6	30710271	G	A	0.0387674	-0.400069	0.0499562	1.16e-15	0.622507	0.0935642	2.87e-11	-0.642674	0.125582	3.09e-07	0.410826	3	4.37e-07	I	3'UTR;TSS1500	chr6:30710307-30712440	Island
cg09235583	6	IER3;FLOT1	30711141	ENSG00000137312	6	FLOT1	30702998	rs116771824	6	30710271	G	A	0.0387674	-0.400069	0.0499562	1.16e-15	0.674407	0.0927479	3.56e-13	-0.593216	0.110194	7.31e-08	0.888972	3	1.16e-07	II	3'UTR;TSS1500	chr6:30710307-30712440	Island
