# Supplementary material for: Investigating Overlapping Genetic Factors and Novel Causal Genes in Autoimmune Diseases: A Transcriptome-Wide Association and Multiomics Study
Source: Int J Genomics. 2025 Jun 24;2025:9595651. doi: 10.1155/ijog/9595651 (PMC12213038; doi:10.1155/ijog/9595651)
Supplement: Supporting Information 6 — Table S6: Differentially expressed genes (DEGs) of platelet transcriptome in patients with SLE (GSE226147, |logFC| > 0.5 and adj.p.val > 0.05). [file 9595651.f6.xlsx]

## Sheet: Sheet1
Supplementary Table 6 differentially expressed genes(DEGs) of platelet transcriptome in patients with SLE( GSE226147, |logFC|>0.5 and adj.P.Val>0.05 ).
Gene symbol	logFC	AveExpr	t	P.Value	adj.P.Val	B	change
ATP5IF1	-0.903821	9.42959	-7.3927	1.78098e-10	1.73698e-06	13.546	Down
ZBTB8OS	-1.02204	7.81098	-7.00267	9.58722e-10	3.09098e-06	11.9632	Down
GRAP2	0.617623	15.0605	6.94683	1.2186e-09	3.09098e-06	11.7376	Up
LGALS3BP	1.86393	8.05406	6.93762	1.26771e-09	3.09098e-06	11.7004	Up
POLE3	-0.777408	9.98946	-6.78767	2.40938e-09	4.69973e-06	11.0963	Down
RABL3	-1.0587	7.20055	-6.50641	7.9732e-09	1.12918e-05	9.97059	Down
IFITM1	2.30277	7.22055	6.50256	8.1044e-09	1.12918e-05	9.95524	Up
NDUFA1	-1.02232	12.1205	-6.35703	1.49837e-08	1.8267e-05	9.3772	Down
PAIP2	-0.815573	14.1545	-6.30597	1.85742e-08	2.01283e-05	9.17517	Down
ISG15	2.90239	6.7441	6.2376	2.47473e-08	2.18859e-05	8.90532	Up
IFITM3	1.65697	11.33	6.2217	2.64517e-08	2.18859e-05	8.84269	Up
ARMC3	-0.948021	10.0076	-6.20291	2.86163e-08	2.18859e-05	8.76873	Down
PSAP	0.875189	13.8726	6.19831	2.91722e-08	2.18859e-05	8.75064	Up
MAP1A	0.89956	11.4742	6.16935	3.29274e-08	2.24162e-05	8.63679	Up
MTCO2P22	-1.6136	8.98085	-6.15835	3.44759e-08	2.24162e-05	8.59358	Down
POLR3GL	-1.26377	7.27127	-6.11547	4.12297e-08	2.51321e-05	8.42538	Down
GFI1B	0.727834	13.5349	6.09748	4.44376e-08	2.54941e-05	8.35494	Up
SLC9A6	-1.48416	5.46548	-6.04711	5.47947e-08	2.67411e-05	8.158	Down
HAT1	-1.04429	10.18	-6.0406	5.62977e-08	2.67411e-05	8.13256	Down
SNHG6	-0.974529	11.5302	-6.03707	5.71284e-08	2.67411e-05	8.11879	Down
RASGRP2	0.783488	12.0437	6.03518	5.75784e-08	2.67411e-05	8.11141	Up
AL049610.1	-1.51286	8.04615	-6.01754	6.19519e-08	2.67633e-05	8.0426	Down
AC105094.2	-1.08678	9.66602	-6.0106	6.37596e-08	2.67633e-05	8.01557	Down
MT-TL1	-1.33477	16.2466	-6.00279	6.58586e-08	2.67633e-05	7.98513	Down
ALDOA	0.773695	9.57297	5.99208	6.88496e-08	2.68596e-05	7.94338	Up
ASPH	-0.970593	9.05635	-5.93594	8.68477e-08	3.19965e-05	7.72514	Down
WASHC3	-0.6611	10.2669	-5.93117	8.85785e-08	3.19965e-05	7.70659	Down
PPP2R5E	-1.12186	6.90022	-5.91924	9.30499e-08	3.24113e-05	7.66032	Down
NCOA4P3	-2.03035	3.65936	-5.86206	1.1778e-07	3.92457e-05	7.43888	Down
NLRC5	1.10805	7.66609	5.85607	1.20719e-07	3.92457e-05	7.41573	Up
PPP1R15A	0.802878	10.7298	5.81817	1.41062e-07	4.30009e-05	7.26943	Up
UBE2L3	0.552287	10.2793	5.8075	1.47376e-07	4.30009e-05	7.2283	Up
GPX1	0.769572	15.8679	5.80617	1.48186e-07	4.30009e-05	7.22315	Up
NAPA	0.697199	10.7745	5.80335	1.49906e-07	4.30009e-05	7.21231	Up
DCAF6	-0.684607	8.92015	-5.77102	1.71145e-07	4.76909e-05	7.08786	Down
KIF2A	-0.748867	14.8368	-5.73157	2.0111e-07	5.4484e-05	6.93635	Down
CMTM5	0.754362	12.2689	5.71704	2.13403e-07	5.54416e-05	6.88064	Up
GPX4	0.733771	13.6124	5.71406	2.16014e-07	5.54416e-05	6.86922	Up
IFI6	2.71786	8.5707	5.69152	2.36818e-07	5.70387e-05	6.78289	Up
FERMT3	0.732093	15.192	5.68877	2.39481e-07	5.70387e-05	6.77239	Up
ENO1	0.759314	12.356	5.68846	2.39781e-07	5.70387e-05	6.77121	Up
IRAK4	-0.801594	8.55371	-5.67692	2.51322e-07	5.73883e-05	6.72708	Down
BAX	0.861566	7.29129	5.67527	2.53019e-07	5.73883e-05	6.72076	Up
CTSD	0.938939	10.1053	5.66944	2.59096e-07	5.74309e-05	6.69848	Up
TALDO1	0.660566	12.6234	5.65398	2.75912e-07	5.97994e-05	6.63945	Up
YWHAE	-0.567051	13.3829	-5.64615	2.8484e-07	6.03747e-05	6.60956	Down
SRSF6	-0.809647	13.6335	-5.63728	2.95298e-07	6.03747e-05	6.57571	Down
UBE2L6	1.39649	10.272	5.63575	2.97138e-07	6.03747e-05	6.56988	Up
CST3	0.859703	13.403	5.61804	3.19279e-07	6.24003e-05	6.50242	Up
PIM1	1.80756	5.91145	5.61756	3.19903e-07	6.24003e-05	6.50059	Up
MTND2P6	-1.4343	3.77014	-5.61143	3.27963e-07	6.27181e-05	6.47724	Down
BBIP1	-0.900236	6.72769	-5.59801	3.46298e-07	6.49509e-05	6.42619	Down
ARID1A	0.798013	7.77173	5.5873	3.61643e-07	6.65492e-05	6.3855	Up
SHISA5	0.96073	10.032	5.57091	3.86457e-07	6.87527e-05	6.32322	Up
SMARCC1	-0.919472	6.93961	-5.56882	3.89737e-07	6.87527e-05	6.31529	Down
TMEM45A	-1.02308	9.17637	-5.56565	3.94766e-07	6.87527e-05	6.30326	Down
MKKS	-0.660969	9.65324	-5.54511	4.28924e-07	7.12697e-05	6.2254	Down
ARMCX5-GPRASP2	-0.936867	6.24194	-5.54178	4.34732e-07	7.12697e-05	6.21278	Down
SEPT7P7	-1.67674	3.25568	-5.54169	4.34899e-07	7.12697e-05	6.21242	Down
GLYATL1	-0.895271	7.32512	-5.53968	4.38448e-07	7.12697e-05	6.20479	Down
ACRBP	0.733703	14.9713	5.53465	4.47424e-07	7.15366e-05	6.18578	Up
ORC3	-1.01636	6.69754	-5.50734	4.9952e-07	7.85777e-05	6.08246	Down
GTF3C6	-0.860323	11.3176	-5.49767	5.19363e-07	7.92497e-05	6.04591	Down
R3HDM4	0.793295	13.5806	5.48845	5.38999e-07	7.92497e-05	6.01111	Up
PBRM1	-0.757509	8.28854	-5.48741	5.41261e-07	7.92497e-05	6.00718	Down
CD99	0.743019	13.491	5.48633	5.436e-07	7.92497e-05	6.00313	Up
ST7	-0.587493	10.3173	-5.48596	5.4442e-07	7.92497e-05	6.00172	Down
RAB11A	-0.777997	15.2055	-5.47511	5.68688e-07	8.15649e-05	5.96082	Down
CSRNP1	1.32391	5.50544	5.46219	5.98993e-07	8.46664e-05	5.91212	Up
SMILR	-1.04241	9.37538	-5.4504	6.28048e-07	8.7505e-05	5.86771	Down
GLRX3	-0.985029	9.52757	-5.44304	6.46848e-07	8.8855e-05	5.84005	Down
ANK1	0.843796	11.1615	5.43552	6.66671e-07	8.88663e-05	5.81174	Up
AC090152.1	1.28711	6.05355	5.43267	6.74317e-07	8.88663e-05	5.80105	Up
TUBB4B	0.707633	12.3398	5.43117	6.78387e-07	8.88663e-05	5.79541	Up
TIMP1	0.81281	14.0709	5.42731	6.88961e-07	8.88663e-05	5.78091	Up
REST	-0.640141	9.33001	-5.42604	6.92488e-07	8.88663e-05	5.77612	Down
2024-09-07	-0.845484	14.5917	-5.37898	8.35901e-07	0.000105441	5.59966	Down
AC013652.1	-0.984704	7.48662	-5.37678	8.43272e-07	0.000105441	5.59144	Down
LY6E	2.64911	6.99976	5.37137	8.61692e-07	0.000106381	5.57118	Up
MX1	2.49376	5.44624	5.36178	8.95287e-07	0.000109147	5.53533	Up
PPP2R5A	-0.604978	10.7345	-5.3496	9.39847e-07	0.000110773	5.48981	Down
HCFC1R1	0.983091	6.63762	5.34872	9.43172e-07	0.000110773	5.4865	Up
LINC00892	-0.926102	10.1014	-5.34675	9.50578e-07	0.000110773	5.47917	Down
MINDY1	0.649695	12.1786	5.34431	9.59866e-07	0.000110773	5.47006	Up
UBE2Q2	-0.901671	10.3521	-5.33523	9.95203e-07	0.000110773	5.43618	Down
DNAJC21	-1.09556	7.03738	-5.33226	1.00703e-06	0.000110773	5.4251	Down
ACTB	0.907205	18.8986	5.33133	1.01077e-06	0.000110773	5.42163	Up
MYL12B	-0.576515	12.8255	-5.32982	1.01688e-06	0.000110773	5.41599	Down
TMEM219	0.655186	13.1054	5.32851	1.02221e-06	0.000110773	5.41109	Up
ITGA2B	0.888232	16.0707	5.31514	1.07801e-06	0.000114912	5.36128	Up
APOL6	2.03366	4.33973	5.31375	1.08397e-06	0.000114912	5.35612	Up
RPL21	-1.06483	9.16692	-5.30854	1.10669e-06	0.000116059	5.33669	Down
HLA-F	0.758031	9.38727	5.29531	1.16636e-06	0.000119009	5.28748	Up
ARPC1B	0.789592	11.4662	5.29388	1.17298e-06	0.000119009	5.28218	Up
CDKN1A	0.713597	14.0512	5.29228	1.18047e-06	0.000119009	5.27621	Up
IFI27	3.42768	8.88303	5.29161	1.18362e-06	0.000119009	5.27372	Up
MORF4L1	-0.66146	11.9944	-5.28562	1.21207e-06	0.000120626	5.25147	Down
POC1B	-0.720808	11.6074	-5.28228	1.22824e-06	0.000121	5.23905	Down
TAX1BP1	-0.830255	11.2411	-5.26998	1.28961e-06	0.000124512	5.19338	Down
HIPK2	0.645943	10.1126	5.26885	1.29537e-06	0.000124512	5.1892	Up
RHOC	0.778385	10.809	5.26753	1.30218e-06	0.000124512	5.18429	Up
TLN1	0.789897	16.0068	5.25287	1.37998e-06	0.000130669	5.12994	Up
WBP2	0.574055	13.3222	5.24695	1.41269e-06	0.00013248	5.108	Up
FTH1	0.927379	16.9289	5.24112	1.44566e-06	0.000134281	5.08639	Up
IQGAP2	-0.549514	12.0605	-5.23843	1.46111e-06	0.000134436	5.07644	Down
DDIT3	1.54084	4.67731	5.23407	1.48649e-06	0.000135493	5.06031	Up
TSPAN9	0.703783	9.64419	5.23009	1.51006e-06	0.000136247	5.04558	Up
ARF1	0.538363	14.3136	5.22798	1.5227e-06	0.000136247	5.03777	Up
TMEM104	0.77	9.28299	5.22441	1.54431e-06	0.000136924	5.02458	Up
SNX3	-1.03175	13.9767	-5.21758	1.58648e-06	0.000139076	4.99935	Down
ATG4A	-0.83508	6.7198	-5.21589	1.5971e-06	0.000139076	4.9931	Down
ST8SIA6	-0.860718	8.48979	-5.21094	1.62858e-06	0.000140305	4.97482	Down
KLHL28	-0.852078	8.64071	-5.20917	1.63998e-06	0.000140305	4.9683	Down
STK26	-0.900932	10.0026	-5.20359	1.67645e-06	0.000142178	4.9477	Down
KLHL6	0.525448	10.2575	5.19259	1.75077e-06	0.0001472	4.90709	Up
PSMB8	0.548567	10.9736	5.19019	1.76735e-06	0.000147325	4.89827	Up
CAPZA1	-0.733135	11.2017	-5.18392	1.81151e-06	0.000149726	4.87516	Down
GOLT1B	-1.00368	9.62771	-5.17439	1.88072e-06	0.00015414	4.84006	Down
ZNF271P	-0.777552	13.789	-5.16833	1.92612e-06	0.000156545	4.81774	Down
CIRBP	0.533134	9.47903	5.16333	1.96429e-06	0.0001574	4.79937	Up
PARP9	1.90906	6.68316	5.16197	1.97487e-06	0.0001574	4.79434	Up
MYCBP	-0.723239	10.0916	-5.15915	1.99687e-06	0.0001574	4.78397	Down
CLIC1	0.743553	12.0811	5.15662	2.01675e-06	0.0001574	4.7747	Up
KCTD13	0.711394	5.75527	5.15489	2.03055e-06	0.0001574	4.76832	Up
AC004069.1	-1.06684	7.08809	-5.15276	2.04759e-06	0.0001574	4.7605	Down
MTCO1P3	-1.14118	6.4789	-5.15251	2.04961e-06	0.0001574	4.75958	Down
KPNA3	-0.699087	8.86939	-5.14729	2.09201e-06	0.000159401	4.74041	Down
UQCRB	-0.950146	8.3228	-5.13965	2.15565e-06	0.000162977	4.71237	Down
AGPAT1	0.680414	11.0094	5.13303	2.21239e-06	0.000165267	4.68805	Up
RIPOR3	0.963076	7.81485	5.13217	2.21983e-06	0.000165267	4.68491	Up
GOSR1	-0.824672	6.40034	-5.12574	2.27647e-06	0.000167691	4.66134	Down
CMIP	0.568099	10.4369	5.12459	2.28678e-06	0.000167691	4.65711	Up
TAPT1	-0.821834	7.64352	-5.11839	2.34294e-06	0.000170527	4.63441	Down
MTND4LP30	-1.30237	8.62905	-5.10775	2.44263e-06	0.000176466	4.59542	Down
INKA1	1.01617	9.93224	5.10066	2.51121e-06	0.000180087	4.56951	Up
RWDD4	-1.26035	5.56331	-5.09426	2.57486e-06	0.000183304	4.5461	Down
RAC2	0.926791	8.6354	5.08135	2.70804e-06	0.000191388	4.49893	Up
AC138393.1	-1.48758	3.81852	-5.07519	2.77389e-06	0.000194631	4.47645	Down
XAF1	2.64621	4.08032	5.0716	2.81303e-06	0.000195614	4.46335	Up
MAP2K3	0.708115	12.3569	5.06806	2.8521e-06	0.000195614	4.45045	Up
PFN1	0.630316	12.8324	5.06666	2.86769e-06	0.000195614	4.44535	Up
SLC39A7	1.12834	4.94976	5.06663	2.86812e-06	0.000195614	4.44521	Up
LARP1	0.711327	7.53919	5.06344	2.904e-06	0.000196078	4.43358	Up
ATP6V0D1	0.605899	10.195	5.06245	2.91513e-06	0.000196078	4.43	Up
MBD4	-0.940265	7.8118	-5.05408	3.01178e-06	0.000199799	4.3995	Down
UBE2I	0.54705	7.48913	5.05306	3.02378e-06	0.000199799	4.39578	Up
NEK1	-0.759577	6.51382	-5.05142	3.0432e-06	0.000199799	4.38979	Down
UNK	-0.922789	8.83491	-5.05064	3.0524e-06	0.000199799	4.38697	Down
PTCRA	0.736686	12.7603	5.04185	3.15866e-06	0.000203222	4.35497	Up
MBD5	-0.576047	8.85941	-5.04101	3.16903e-06	0.000203222	4.35191	Down
PPCS	-0.617987	8.96193	-5.04089	3.17044e-06	0.000203222	4.35149	Down
WDR44	-0.731456	10.0909	-5.03947	3.18804e-06	0.000203222	4.34631	Down
GATA1	0.840067	10.5161	5.02434	3.38111e-06	0.000213818	4.29134	Up
SNTB1	-0.875415	9.56433	-5.0223	3.40802e-06	0.000213818	4.28393	Down
NEMF	-0.899441	10.0819	-5.01978	3.44163e-06	0.000213818	4.27475	Down
GP9	0.693778	14.4005	5.01975	3.44195e-06	0.000213818	4.27467	Up
AC124319.1	1.12037	6.34099	5.01781	3.46802e-06	0.000214073	4.26761	Up
PPP6C	-0.645579	10.4697	-5.00607	3.62974e-06	0.000222647	4.22501	Down
LY6G6F	0.666556	9.3105	5.00008	3.715e-06	0.000226453	4.2033	Up
MMGT1	-1.25563	6.1977	-4.99457	3.79518e-06	0.000229903	4.18334	Down
P2RX1	0.625092	12.0109	4.97798	4.04697e-06	0.000242148	4.12331	Up
INF2	0.684806	11.0037	4.96517	4.25249e-06	0.000252893	4.07701	Up
SLC10A3	0.655568	11.8129	4.9587	4.36012e-06	0.000256658	4.05366	Up
C4orf33	-0.906829	6.65564	-4.95821	4.36842e-06	0.000256658	4.05188	Down
WDR1	0.576462	14.331	4.95285	4.45976e-06	0.000259716	4.03255	Up
NUCB2	-1.00441	9.15598	-4.95182	4.47759e-06	0.000259716	4.02882	Down
MTLN	0.949155	6.30618	4.9505	4.50037e-06	0.000259716	4.02408	Up
LRP10	0.8557	11.0045	4.94154	4.65877e-06	0.000267276	3.99176	Up
ORAI2	0.76251	12.1703	4.93992	4.68785e-06	0.000267372	3.98594	Up
DRAP1	0.793367	8.02116	4.93547	4.76912e-06	0.000270426	3.96989	Up
DDX18P1	-0.876799	5.78681	-4.9337	4.80176e-06	0.000270703	3.96352	Down
RTN4	-0.884831	11.3104	-4.92993	4.87206e-06	0.000273087	3.94994	Down
HSP90AA1	-0.746187	10.3633	-4.92569	4.9522e-06	0.000275993	3.9347	Down
SLC44A2	0.639445	13.3818	4.92404	4.98381e-06	0.000276177	3.92875	Up
SCCPDH	-0.683578	6.38655	-4.92185	5.02588e-06	0.000276935	3.9209	Down
RDX	-0.636873	10.2536	-4.91446	5.17107e-06	0.000282858	3.8943	Down
AMZ2P1	-0.754667	7.9877	-4.91344	5.19138e-06	0.000282858	3.89064	Down
MT-ND4L	-0.751416	16.3799	-4.91048	5.25072e-06	0.000283704	3.88003	Down
RPS27A	-0.715471	8.61778	-4.90977	5.2651e-06	0.000283704	3.87747	Down
PTPN18	0.609097	14.6573	4.9023	5.41858e-06	0.000290232	3.85064	Up
MTSS1	0.632167	9.38681	4.90044	5.45742e-06	0.000290232	3.84397	Up
THOC7	-0.825544	8.42445	-4.89958	5.47552e-06	0.000290232	3.84087	Down
CCDC30	-0.908598	5.95774	-4.88062	5.88884e-06	0.000310453	3.77292	Down
MAGOHB	-1.01371	10.7381	-4.87366	6.04817e-06	0.000315642	3.74799	Down
USP18	2.1332	3.51209	4.8735	6.05199e-06	0.000315642	3.7474	Up
AC004053.1	-0.754416	8.86758	-4.86625	6.22238e-06	0.000322803	3.72148	Down
ICAM2	0.696868	10.9972	4.86169	6.33194e-06	0.000326748	3.70519	Up
YPEL5	-0.731447	14.5909	-4.85972	6.38e-06	0.000327496	3.69813	Down
LINC00963	0.859272	8.03647	4.85579	6.47682e-06	0.000329425	3.68407	Up
UBXN2B	-0.971312	7.17128	-4.85287	6.54939e-06	0.000329425	3.67367	Down
BST2	1.46019	4.15838	4.85231	6.56364e-06	0.000329425	3.67164	Up
GON7	-1.03843	6.11124	-4.8513	6.58897e-06	0.000329425	3.66805	Down
LINC01215	-0.812035	6.79271	-4.85129	6.58929e-06	0.000329425	3.668	Down
ST6GAL1	0.690152	10.781	4.84825	6.66626e-06	0.000329425	3.65716	Up
ROCK2	-0.690447	10.6565	-4.84658	6.70887e-06	0.000329425	3.65121	Down
TAGLN2	0.605934	17.0443	4.84609	6.72158e-06	0.000329425	3.64945	Up
LINC01578	-1.18802	9.0824	-4.8444	6.76522e-06	0.000329906	3.64341	Down
MOB1A	-0.553679	13.3476	-4.84219	6.82254e-06	0.000330002	3.63553	Down
METTL23	-0.735785	7.17415	-4.84172	6.83487e-06	0.000330002	3.63385	Down
RIOK3	-0.531582	13.3364	-4.83377	7.0456e-06	0.000338501	3.60551	Down
LGALS12	0.651071	11.6098	4.82667	7.23928e-06	0.000346102	3.5802	Up
ATP6V1D	-0.554328	9.69819	-4.82484	7.28981e-06	0.000346817	3.57371	Down
UBE2E3	-0.660973	12.2509	-4.82056	7.40993e-06	0.000350566	3.55846	Down
LDHB	-0.738092	7.77181	-4.81948	7.4405e-06	0.000350566	3.55461	Down
HIST1H2BK	0.733406	11.7338	4.8132	7.62083e-06	0.000356493	3.53227	Up
MT1X	1.60739	8.21635	4.81256	7.6394e-06	0.000356493	3.53	Up
IRF7	1.97931	5.70478	4.80776	7.78054e-06	0.00036135	3.51292	Up
CLCN3	-0.652858	11.601	-4.80519	7.85715e-06	0.000363179	3.50378	Down
TAP1	1.1974	8.08957	4.80072	7.99206e-06	0.000367391	3.48789	Up
TREML1	0.52527	14.9829	4.79968	8.0236e-06	0.000367391	3.48422	Up
TYMP	0.946566	8.45655	4.78814	8.384e-06	0.000382099	3.44323	Up
SRC	0.717389	11.4402	4.7819	8.58529e-06	0.000388844	3.4211	Up
POLR3G	-0.969478	9.00669	-4.78109	8.61174e-06	0.000388844	3.41823	Down
RALY	0.554678	10.9253	4.77644	8.76504e-06	0.000393942	3.40177	Up
APH1A	0.711921	7.21383	4.77275	8.88869e-06	0.000397667	3.38871	Up
IFITM2	1.26748	10.7931	4.77034	8.97053e-06	0.000397841	3.38016	Up
MBOAT2	-0.690251	9.85359	-4.76979	8.98918e-06	0.000397841	3.37822	Down
MTRNR2L10	-0.930868	12.7835	-4.76904	9.01495e-06	0.000397841	3.37555	Down
DOK1	0.658404	9.18847	4.76714	9.08021e-06	0.000398916	3.36882	Up
PTGES3	-0.776139	9.82344	-4.76407	9.18641e-06	0.000400942	3.35798	Down
SRP14	-0.538782	11.9259	-4.76344	9.20855e-06	0.000400942	3.35573	Down
CYB5R3	0.771792	13.255	4.75896	9.3663e-06	0.000404761	3.33989	Up
DDX50	-1.65399	2.88795	-4.75779	9.40787e-06	0.000404761	3.33576	Down
IFIT3	1.96408	7.33323	4.75632	9.46061e-06	0.000404761	3.33055	Up
AZIN1	-0.59781	11.4917	-4.75627	9.46226e-06	0.000404761	3.33039	Down
RAB5C	0.666787	7.2677	4.75266	9.5926e-06	0.000408214	3.31763	Up
MT-ATP6	-0.651398	17.8156	-4.7469	9.80431e-06	0.000412928	3.29728	Down
NDUFB3	-0.916321	8.79484	-4.74641	9.82254e-06	0.000412928	3.29555	Down
DMTN	0.681325	11.2737	4.741	1.0026e-05	0.00041967	3.27643	Up
MT-ND4	-0.507151	18.6035	-4.7363	1.0206e-05	0.000425382	3.25984	Down
WAPL	-0.61397	7.42305	-4.73213	1.03683e-05	0.000430305	3.24513	Down
EIF2S2	-0.637718	6.58469	-4.72973	1.04626e-05	0.000432382	3.23669	Down
YWHAZP6	-1.0088	3.42442	-4.72694	1.05738e-05	0.000435132	3.22684	Down
TSPOAP1-AS1	0.640052	10.1311	4.72315	1.07264e-05	0.000439558	3.21348	Up
AC114491.1	-1.16447	4.41806	-4.71732	1.0965e-05	0.000447455	3.19297	Down
PIAS4	0.762892	7.20801	4.71027	1.1261e-05	0.000456049	3.16814	Up
UBE3B	0.560075	9.61701	4.7097	1.12853e-05	0.000456049	3.16614	Up
C9orf16	0.754831	12.3861	4.70898	1.13159e-05	0.000456049	3.16361	Up
CSNK1D	0.784862	6.17236	4.70736	1.13854e-05	0.000456962	3.1579	Up
PDS5B	-0.75954	8.07536	-4.70416	1.15235e-05	0.000459803	3.14667	Down
CALM3	0.588061	14.4427	4.70354	1.15505e-05	0.000459803	3.14449	Up
MTRNR2L11	-0.963775	10.1843	-4.7015	1.16396e-05	0.000461469	3.13732	Down
AL136320.1	-0.934943	5.86435	-4.69629	1.18706e-05	0.000466625	3.11901	Down
GALNT2	0.665671	8.20799	4.69539	1.19111e-05	0.000466625	3.11584	Up
HMGN5	-1.1661	4.72065	-4.69524	1.19176e-05	0.000466625	3.11533	Down
PPP2R3C	-1.05131	8.91677	-4.69428	1.19611e-05	0.000466625	3.11194	Down
TUBA4A	0.604336	15.1987	4.69238	1.20468e-05	0.000468098	3.10528	Up
CD82	0.722255	11.5631	4.6911	1.21052e-05	0.0004685	3.10078	Up
OASL	2.01157	4.50262	4.68891	1.22054e-05	0.000468657	3.0931	Up
DPYD-AS2	-1.43026	3.07781	-4.68754	1.22683e-05	0.000469228	3.0883	Down
2024-03-02	0.645483	14.1163	4.68556	1.23601e-05	0.000469757	3.08136	Up
MEF2D	0.790654	8.56871	4.68517	1.23785e-05	0.000469757	3.07997	Up
SMARCA5	-0.789461	7.73954	-4.6723	1.29926e-05	0.000491152	3.03486	Down
EHD1	0.580455	12.3487	4.66459	1.33748e-05	0.000503647	3.00785	Up
ROCK1	-0.529387	9.94214	-4.65974	1.36204e-05	0.000510924	2.9909	Down
SHARPIN	0.646768	9.75808	4.65765	1.37275e-05	0.000512967	2.98361	Up
ESAM	0.616987	13.8539	4.65559	1.38342e-05	0.000514038	2.9764	Up
FLOT1	0.710956	9.3591	4.6547	1.38804e-05	0.000514038	2.97329	Up
TMEM189	0.536984	10.517	4.65405	1.39143e-05	0.000514038	2.97102	Up
AL163051.2	-1.26516	3.50602	-4.6493	1.41645e-05	0.000521307	2.95442	Down
TUBA1B	0.68154	11.0746	4.64588	1.43476e-05	0.000526062	2.94246	Up
OPA1	-0.719489	12.4156	-4.64263	1.45235e-05	0.000528554	2.93111	Down
NAP1L1P1	-0.926624	5.21349	-4.64238	1.45371e-05	0.000528554	2.93024	Down
ECE1	0.708386	11.2798	4.63952	1.46937e-05	0.000528554	2.92026	Up
IRF9	1.46374	4.41024	4.63925	1.47085e-05	0.000528554	2.91933	Up
MYL12A	-0.547093	15.8421	-4.63836	1.47577e-05	0.000528554	2.91621	Down
MCRIP1	0.759018	7.6314	4.63769	1.4795e-05	0.000528554	2.91386	Up
DNAJC4	0.639563	10.1359	4.63502	1.49439e-05	0.000531926	2.90454	Up
GPN3	-0.840731	6.30198	-4.6339	1.50062e-05	0.000532194	2.90066	Down
STAU2	-0.696054	10.7364	-4.63294	1.50606e-05	0.000532194	2.8973	Down
TOP2B	-0.804457	7.96822	-4.62626	1.54421e-05	0.000542779	2.874	Down
YWHAEP5	-1.23846	3.24946	-4.62558	1.54813e-05	0.000542779	2.87164	Down
TNRC6A	-0.677295	6.60907	-4.62279	1.56436e-05	0.000542779	2.86193	Down
ATPAF1	-1.06122	9.46467	-4.62136	1.57277e-05	0.000542779	2.85694	Down
IFIT2	1.9811	7.19481	4.621	1.5749e-05	0.000542779	2.85568	Up
JMJD6	1.22876	4.19783	4.62006	1.58043e-05	0.000542779	2.85241	Up
U2AF2	0.650848	6.67581	4.62004	1.58053e-05	0.000542779	2.85235	Up
ARPP19	-0.676955	11.3795	-4.6188	1.58788e-05	0.00054339	2.84803	Down
IFIT5	1.578	5.33556	4.61386	1.6175e-05	0.00055159	2.83083	Up
ARPC4	0.575411	11.1011	4.59971	1.70528e-05	0.000576192	2.78163	Up
SLC6A6	0.549218	9.26325	4.59938	1.70737e-05	0.000576192	2.7805	Up
FURIN	0.728655	10.1498	4.59711	1.72187e-05	0.000579083	2.77262	Up
TRAM1	-0.682033	13.133	-4.59528	1.73367e-05	0.000579896	2.76627	Down
UBXN1	0.670765	5.89344	4.5949	1.73618e-05	0.000579896	2.76492	Up
MAP1LC3B2	-0.740654	8.05273	-4.59271	1.75038e-05	0.000582645	2.75734	Down
SAR1A	-0.750966	8.21397	-4.59096	1.76185e-05	0.000584466	2.75126	Down
CTCF	-0.655222	9.84967	-4.58938	1.77228e-05	0.000584643	2.74577	Down
SLTM	-0.810508	11.2832	-4.58785	1.78238e-05	0.000584643	2.74048	Down
PSIP1	-0.610341	9.19226	-4.5876	1.78409e-05	0.000584643	2.73958	Down
SPPL3	-0.908019	10.0325	-4.58725	1.78636e-05	0.000584643	2.7384	Down
GP6	0.555594	12.5007	4.58552	1.79797e-05	0.000586474	2.73237	Up
AC092343.1	-0.839378	8.69232	-4.58461	1.80403e-05	0.00058649	2.72924	Down
LAMP2	-0.58815	10.009	-4.58127	1.82661e-05	0.000591858	2.71767	Down
AC090409.2	-0.809796	9.79329	-4.57682	1.85717e-05	0.000599768	2.70223	Down
BCL2L1	0.592156	11.5607	4.57193	1.89127e-05	0.000608765	2.68529	Up
GRN	0.883346	9.08393	4.57072	1.89982e-05	0.0006092	2.6811	Up
GINM1	-0.679835	7.95731	-4.56997	1.90512e-05	0.0006092	2.67851	Down
TRAPPC6B	-0.708321	7.99139	-4.56841	1.91624e-05	0.000610755	2.67309	Down
NAE1	-0.748116	10.4356	-4.55895	1.98479e-05	0.000630543	2.64039	Down
RHOG	0.674782	9.87565	4.55577	2.00838e-05	0.000635965	2.6294	Up
GTF2H5	-0.811957	8.85701	-4.55212	2.0358e-05	0.000640646	2.61678	Down
SMCR8	0.872443	5.90315	4.55206	2.0363e-05	0.000640646	2.61656	Up
UFM1	-0.836264	6.54971	-4.54395	2.09852e-05	0.000658099	2.58856	Down
CLU	0.545806	16.7332	4.54234	2.1111e-05	0.000659921	2.583	Up
USP14	-0.739989	7.28795	-4.54015	2.12831e-05	0.000663176	2.57545	Down
YWHAZP4	-0.978212	6.30862	-4.53826	2.14323e-05	0.000664125	2.56895	Down
TAF2	-0.936111	7.44385	-4.53804	2.14498e-05	0.000664125	2.5682	Down
POLR2B	-0.66099	7.03092	-4.53519	2.16779e-05	0.000669065	2.55836	Down
FAM214B	0.655491	8.65937	4.53312	2.18445e-05	0.000672079	2.55124	Up
TOMM20	-0.733553	6.69941	-4.53182	2.19504e-05	0.000673215	2.54674	Down
ATP1B3	-0.800946	7.22683	-4.52721	2.23283e-05	0.000682657	2.53086	Down
E2F6P4	-1.04381	7.39928	-4.52339	2.26466e-05	0.000690219	2.5177	Down
MTND5P11	-0.868329	8.39988	-4.52255	2.27172e-05	0.000690219	2.51481	Down
RPL7	-0.758233	7.41405	-4.51821	2.30851e-05	0.000699036	2.49987	Down
ABLIM3	0.508868	12.5634	4.51702	2.31864e-05	0.000699036	2.4958	Up
SEMA4A	1.25003	4.99571	4.5166	2.32224e-05	0.000699036	2.49436	Up
TIRAP	0.695655	6.3727	4.51554	2.33142e-05	0.000699641	2.49069	Up
ARSA	0.796997	7.49289	4.51299	2.35347e-05	0.000704093	2.48193	Up
MIGA2	0.609339	11.0135	4.51191	2.36291e-05	0.000704755	2.47821	Up
ANKRD36	-1.15652	4.15475	-4.51069	2.37362e-05	0.00070579	2.47401	Down
FKBP3	-0.977104	6.9369	-4.50915	2.38709e-05	0.000707069	2.46875	Down
PPP2CB	-0.849443	7.16786	-4.50855	2.39242e-05	0.000707069	2.46667	Down
PPP1CA	0.591179	9.11373	4.50583	2.4166e-05	0.000712058	2.45732	Up
NEDD1	-0.889456	8.61306	-4.50102	2.45995e-05	0.000715309	2.4408	Down
VAPA	-0.597352	12.8738	-4.50087	2.46126e-05	0.000715309	2.4403	Down
ZFP36	1.43978	6.59425	4.50067	2.46311e-05	0.000715309	2.4396	Up
CNIH1	-0.94394	6.58836	-4.50054	2.46431e-05	0.000715309	2.43915	Down
CTSA	0.537611	15.733	4.49836	2.48417e-05	0.000718936	2.43169	Up
SCN1B	0.672044	11.2698	4.49605	2.50543e-05	0.000722944	2.42377	Up
TOX	1.0401	6.94266	4.48984	2.56357e-05	0.000737536	2.40245	Up
MAFG	0.595641	9.05753	4.48414	2.61801e-05	0.000750985	2.38291	Up
COX6B1	0.589759	10.6525	4.48328	2.62627e-05	0.000751144	2.37999	Up
CACYBP	-0.709137	7.30185	-4.47884	2.66963e-05	0.000761314	2.36477	Down
ACTR2	-0.557419	11.5395	-4.47803	2.67756e-05	0.00076135	2.36201	Down
TOM1L2	0.730041	7.95782	4.47604	2.69728e-05	0.000764727	2.35519	Up
TMED2	-0.536599	8.36816	-4.47091	2.74869e-05	0.000775816	2.33765	Down
SMC6	-0.976216	5.67305	-4.47056	2.75231e-05	0.000775816	2.33643	Down
ZNF148	-0.666095	8.48064	-4.46918	2.76627e-05	0.000777505	2.33172	Down
ACTR10	-0.633207	11.9365	-4.46653	2.7934e-05	0.000782875	2.32265	Down
RSAD2	1.99911	7.01152	4.46555	2.80348e-05	0.000783448	2.31931	Up
GTPBP2	0.740001	11.4189	4.46298	2.83016e-05	0.000786655	2.31051	Up
ARL6IP1	-0.693656	10.1403	-4.46289	2.83109e-05	0.000786655	2.3102	Down
SSR3	-0.680896	8.55587	-4.46149	2.84563e-05	0.00078835	2.30544	Down
IL17RA	0.566523	8.60342	4.46023	2.85889e-05	0.00078835	2.30112	Up
RNF19B	1.22939	2.9159	4.45999	2.86144e-05	0.00078835	2.3003	Up
PRKAR1B	0.656474	11.3561	4.45844	2.8778e-05	0.000790624	2.295	Up
SMOX	0.639627	13.9806	4.45666	2.89668e-05	0.000791353	2.28893	Up
TAF9	-1.04903	7.79522	-4.45666	2.89668e-05	0.000791353	2.28892	Down
PSME1	0.551842	8.51564	4.45321	2.93361e-05	0.000799203	2.27716	Up
HLA-A	0.688091	13.5813	4.44998	2.96865e-05	0.000806497	2.26613	Up
TMSB15A	-0.869551	7.717	-4.44738	2.99709e-05	0.000811961	2.25727	Down
POLK	-0.891691	7.93621	-4.44489	3.02457e-05	0.000814615	2.24879	Down
FTL	0.621164	16.0971	4.44475	3.02612e-05	0.000814615	2.24831	Up
SH2D1A	-1.07541	6.34319	-4.4433	3.04228e-05	0.000814615	2.24337	Down
AMD1	-0.675854	12.5242	-4.44325	3.04286e-05	0.000814615	2.24319	Down
CHTF8	0.608093	5.85744	4.44257	3.05042e-05	0.000814615	2.24088	Up
MDK	0.871808	6.33736	4.44199	3.057e-05	0.000814615	2.23888	Up
ZBTB16	0.798931	7.69231	4.43873	3.09377e-05	0.000819229	2.22778	Up
SEC63	-0.717047	7.24739	-4.43822	3.09951e-05	0.000819229	2.22606	Down
RFX1	0.767167	5.3851	4.43689	3.11462e-05	0.000820998	2.22154	Up
FTH1P20	0.905815	10.5247	4.43371	3.15121e-05	0.000828178	2.21069	Up
PPM1K	0.917615	7.59721	4.43305	3.15885e-05	0.000828178	2.20844	Up
PFKM	0.572751	8.77665	4.43069	3.18632e-05	0.00083314	2.2004	Up
ABHD4	0.693403	11.3653	4.4266	3.23432e-05	0.000841183	2.18652	Up
SIRT2	0.606225	9.7819	4.42534	3.24936e-05	0.000842847	2.18221	Up
POLR2K	-0.961121	6.00151	-4.42423	3.2626e-05	0.000844036	2.17843	Down
WWP1	-0.642826	9.49484	-4.42106	3.30061e-05	0.00085161	2.16768	Down
GABARAP	0.55654	8.60677	4.42002	3.31321e-05	0.000852606	2.16414	Up
PRKAA1	-0.664208	8.69096	-4.41917	3.32351e-05	0.000853004	2.16126	Down
VAMP7	-0.621978	13.1739	-4.41618	3.3601e-05	0.000860133	2.15109	Down
ACVR2A	-0.942897	5.63523	-4.41325	3.39627e-05	0.000867115	2.14115	Down
EPSTI1	1.52421	8.08763	4.41013	3.43533e-05	0.000874709	2.13053	Up
HPS1	0.624501	9.97151	4.40944	3.44395e-05	0.000874709	2.12821	Up
Z84488.1	-1.08556	6.49381	-4.40788	3.46366e-05	0.000877431	2.12291	Down
NBEAL2	0.809448	8.05917	4.40559	3.49274e-05	0.000882506	2.11515	Up
PSMB3	0.716755	7.00894	4.40406	3.51236e-05	0.000884441	2.10995	Up
TMEM40	0.500455	13.6295	4.40358	3.51854e-05	0.000884441	2.10831	Up
MAST4-AS1	-0.714807	9.51583	-4.40039	3.55967e-05	0.00089248	2.09753	Down
ACSL4	-0.550235	8.78678	-4.39967	3.56907e-05	0.000892541	2.09508	Down
LYPLAL1-DT	-0.671539	10.3567	-4.39868	3.58203e-05	0.000893492	2.09171	Down
SEC11A	-0.656058	7.00558	-4.39647	3.61105e-05	0.000898434	2.08422	Down
VPS28	0.591919	11.3985	4.39563	3.62206e-05	0.00089888	2.0814	Up
CHMP2B	-0.689903	7.16443	-4.39412	3.64219e-05	0.00090158	2.07625	Down
ARPC1A	0.623956	7.08778	4.39238	3.66531e-05	0.000905006	2.07038	Up
ZNF83	-1.30138	5.4203	-4.39027	3.69361e-05	0.000909691	2.06324	Down
BORCS6	0.714956	9.34001	4.38903	3.71044e-05	0.000911536	2.05902	Up
YIF1B	0.611373	11.925	4.38825	3.72099e-05	0.000911829	2.05639	Up
NFE2	0.697052	12.7816	4.38741	3.73237e-05	0.000912326	2.05355	Up
H3F3B	-0.695526	13.6085	-4.37733	3.87203e-05	0.000941742	2.01946	Down
RFC1	-1.05198	7.44925	-4.37389	3.92077e-05	0.000951226	2.00785	Down
FAH	0.68011	10.2734	4.36928	3.98714e-05	0.000964926	1.99228	Up
SERF2	0.513411	15.0878	4.36821	4.00272e-05	0.0009663	1.98866	Up
ABHD10	-0.630789	6.28026	-4.36583	4.0376e-05	0.0009691	1.98061	Down
UBC	0.61525	11.9933	4.36547	4.04283e-05	0.0009691	1.97941	Up
FLNA	0.853572	15.5255	4.36538	4.04413e-05	0.0009691	1.97911	Up
SEPT7-AS1	-0.619009	7.4726	-4.36443	4.05813e-05	0.000970071	1.97591	Down
ANXA11	0.56741	10.9121	4.36297	4.07979e-05	0.000972867	1.97096	Up
SBNO2	1.07856	3.57734	4.36003	4.12363e-05	0.00098092	1.96105	Up
TRIM25	1.34802	4.241	4.3579	4.15558e-05	0.000983776	1.95389	Up
ZNRF2	-0.813031	8.10249	-4.35789	4.1558e-05	0.000983776	1.95384	Down
MRPS6	-0.66495	7.6886	-4.3544	4.20875e-05	0.000989531	1.94209	Down
CDC27	-0.706087	9.82052	-4.35387	4.21695e-05	0.000989531	1.94029	Down
AC091488.1	-1.05305	4.70689	-4.35379	4.21807e-05	0.000989531	1.94004	Down
STK40	0.648869	12.4876	4.35362	4.2207e-05	0.000989531	1.93947	Up
NDUFAF3	0.584651	12.8043	4.35077	4.26468e-05	0.000997443	1.92985	Up
MT-TF	-0.97041	11.1857	-4.34945	4.2852e-05	0.000999847	1.9254	Down
AP001636.1	-0.592628	9.17767	-4.34497	4.35531e-05	0.00101377	1.91035	Down
FUNDC1	-0.845577	6.10007	-4.34431	4.36581e-05	0.00101377	1.90811	Down
POLL	0.693478	6.81322	4.34367	4.37604e-05	0.00101377	1.90594	Up
FYN	-0.680597	9.62842	-4.34259	4.39318e-05	0.00101486	1.90231	Down
P2RY10	-0.781286	8.10814	-4.34165	4.40818e-05	0.00101486	1.89915	Down
TMEM115	0.740925	6.78282	4.34141	4.41198e-05	0.00101486	1.89835	Up
ZDHHC12	0.729085	7.77272	4.33909	4.44927e-05	0.00102103	1.89055	Up
DNAJC2	-0.883557	6.91911	-4.33737	4.47708e-05	0.001025	1.88477	Down
RETREG1	-1.41501	3.95108	-4.33284	4.55112e-05	0.00103951	1.86956	Down
VWA8	-0.833072	10.3019	-4.32942	4.6079e-05	0.00105002	1.85806	Down
CCT8P1	-1.15913	4.94785	-4.32617	4.66256e-05	0.00106	1.84713	Down
ZNF394	0.569835	6.00823	4.32207	4.73219e-05	0.00107333	1.83338	Up
MFF	-0.58277	11.3996	-4.3213	4.74539e-05	0.00107382	1.8308	Down
TRAPPC13	-0.915173	6.73073	-4.31814	4.79994e-05	0.00108297	1.8202	Down
SPSB1	0.748936	7.55838	4.31767	4.80802e-05	0.00108297	1.81864	Up
SEPT7P6	-1.25657	3.1382	-4.31604	4.83661e-05	0.0010869	1.81315	Down
EFHC2	-0.56403	11.1275	-4.31532	4.8491e-05	0.0010872	1.81076	Down
GAB2	0.84699	6.13193	4.3097	4.94872e-05	0.00110699	1.7919	Up
RAP1GDS1	-0.678026	10.2331	-4.30787	4.98152e-05	0.00110924	1.78578	Down
EIF3H	-0.607965	6.64333	-4.30677	5.00122e-05	0.00111109	1.78212	Down
CARD19	0.612477	12.7299	4.30429	5.04627e-05	0.00111855	1.77381	Up
CYTH2	0.577634	8.67552	4.30152	5.09695e-05	0.00112467	1.76455	Up
C4orf3	-0.68736	13.1887	-4.29882	5.14692e-05	0.00113314	1.75551	Down
ZMYND12	-0.799909	9.53689	-4.29763	5.16908e-05	0.00113497	1.75152	Down
POT1-AS1	-1.61393	6.54352	-4.29712	5.17851e-05	0.00113497	1.74983	Down
LMNA	0.569767	13.2915	4.29612	5.1973e-05	0.00113653	1.74648	Up
TTC37	-0.654304	9.21492	-4.2896	5.32088e-05	0.00115915	1.7247	Down
FAM149B1	-0.772786	6.91851	-4.28851	5.34195e-05	0.00115915	1.72104	Down
PTPRN	0.800604	9.35155	4.28837	5.34452e-05	0.00115915	1.72059	Up
AC026979.2	0.98832	6.17255	4.28785	5.35457e-05	0.00115915	1.71885	Up
HMG20B	0.609106	11.2171	4.28756	5.36019e-05	0.00115915	1.71788	Up
GTDC1	-0.51104	10.7012	-4.28389	5.43158e-05	0.00117199	1.70562	Down
IRAK2	0.777782	7.80434	4.28113	5.48586e-05	0.00118109	1.69641	Up
CLK3	0.73634	6.41438	4.27959	5.51626e-05	0.00118502	1.69129	Up
ADNP	-0.716671	6.72979	-4.27777	5.55248e-05	0.00118757	1.68522	Down
GTPBP1	0.787724	8.46712	4.27657	5.5765e-05	0.0011901	1.68122	Up
HLA-C	0.738295	14.7156	4.27164	5.67629e-05	0.00120546	1.66479	Up
SSR1	-0.571246	9.92991	-4.27117	5.68596e-05	0.00120546	1.66321	Down
C19orf66	0.706381	6.21573	4.27035	5.70279e-05	0.00120546	1.66048	Up
SCFD1	-0.756498	8.29405	-4.27031	5.70351e-05	0.00120546	1.66036	Down
GTF3C5	0.756563	7.45372	4.26998	5.71029e-05	0.00120546	1.65926	Up
ODF3B	1.45629	3.54021	4.2684	5.74298e-05	0.00120975	1.65397	Up
CHD9	-0.611693	11.3127	-4.26345	5.84593e-05	0.00122878	1.63751	Down
FAM206A	-0.823109	7.59223	-4.26053	5.90763e-05	0.00123819	1.62779	Down
CFL1P1	-1.41665	3.54969	-4.25991	5.92089e-05	0.00123819	1.62571	Down
SH3BGRL3	0.59319	16.7422	4.25946	5.9304e-05	0.00123819	1.62422	Up
THUMPD3-AS1	-0.574746	9.35023	-4.25894	5.9415e-05	0.00123819	1.62249	Down
NDST1	0.600143	10.0834	4.25672	5.98892e-05	0.00124247	1.61513	Up
RAB6C	-1.30912	3.43913	-4.25632	5.99758e-05	0.00124247	1.61379	Down
BAZ2A	0.684103	6.53079	4.2562	6.00023e-05	0.00124247	1.61338	Up
PTP4A2	-0.620374	13.4883	-4.25101	6.11296e-05	0.00126313	1.59614	Down
NAP1L1P3	-0.972742	4.56674	-4.24903	6.15655e-05	0.00126945	1.58956	Down
PIN1	0.618259	6.99827	4.24786	6.18242e-05	0.00127004	1.58568	Up
ENKUR	-0.598427	13.4474	-4.24772	6.18548e-05	0.00127004	1.58522	Down
AURKAIP1	0.682174	7.17905	4.24618	6.21983e-05	0.00127263	1.58009	Up
CETN2	-0.554963	10.1275	-4.24598	6.22419e-05	0.00127263	1.57944	Down
AIDA	-0.535016	7.79565	-4.24304	6.29015e-05	0.00128343	1.56968	Down
TUBA1C	0.5781	10.0112	4.23501	6.47372e-05	0.00131812	1.54305	Up
ZFC3H1	-0.766851	6.24083	-4.23402	6.49685e-05	0.00132008	1.53974	Down
VPS29	-0.579112	9.3202	-4.22477	6.71527e-05	0.00136162	1.50913	Down
FFAR2	2.15519	3.52927	4.2198	6.83574e-05	0.00138031	1.49267	Up
SNRNP48	-0.691201	6.95951	-4.21849	6.86773e-05	0.00138391	1.48835	Down
NFIA-AS2	-1.37096	3.35993	-4.21691	6.90669e-05	0.00138889	1.48312	Down
STX1A	0.642495	8.83169	4.21532	6.94604e-05	0.00139245	1.47786	Up
ZNF33A	-0.551997	8.90905	-4.21504	6.95295e-05	0.00139245	1.47694	Down
ATP6AP1	0.608402	10.1918	4.21209	7.0267e-05	0.00140146	1.46717	Up
CALM2	-0.714172	14.0391	-4.21067	7.06245e-05	0.00140338	1.46248	Down
MTCO1P24	-1.05907	7.06566	-4.21023	7.07339e-05	0.00140338	1.46104	Down
CCT8	-0.679205	7.9816	-4.20999	7.07948e-05	0.00140338	1.46025	Down
MAF1	0.582373	11.574	4.20782	7.13443e-05	0.0014114	1.45309	Up
COX7A2	-0.553891	8.91552	-4.20584	7.18505e-05	0.00141854	1.44655	Down
CORO1B	0.647074	9.37568	4.20475	7.21307e-05	0.00141898	1.44295	Up
TUG1	-0.538974	9.55527	-4.2037	7.24027e-05	0.00142081	1.43946	Down
GNAI2	0.518569	11.9698	4.20221	7.2788e-05	0.0014255	1.43455	Up
TAPBP	0.719544	9.05288	4.19917	7.35817e-05	0.00143816	1.42452	Up
YWHAZP5	-0.64709	7.01622	-4.19786	7.39258e-05	0.00143947	1.4202	Down
FLII	0.616718	11.1756	4.19753	7.40109e-05	0.00143947	1.41914	Up
AC104248.1	-1.35479	5.93538	-4.19723	7.40914e-05	0.00143947	1.41813	Down
POLR2J	0.613637	7.1704	4.19589	7.44461e-05	0.00144332	1.41371	Up
HCP5	1.48252	4.27877	4.19536	7.45855e-05	0.00144332	1.41198	Up
LMAN2	0.552901	7.70455	4.19423	7.48885e-05	0.00144631	1.40823	Up
BTBD11	-3.30289	5.31771	-4.18823	7.6506e-05	0.0014726	1.38846	Down
PIK3CA	-0.731312	6.93211	-4.18797	7.65756e-05	0.0014726	1.38762	Down
CTNS	0.651811	9.2881	4.1875	7.67025e-05	0.0014726	1.38609	Up
GRAMD1A	0.574992	8.51649	4.18681	7.68917e-05	0.00147333	1.38381	Up
THOC2	-0.585094	10.8385	-4.18494	7.74064e-05	0.00148028	1.37764	Down
UBR4	0.591743	7.88371	4.1843	7.75822e-05	0.00148074	1.37554	Up
C11orf68	0.611563	9.06861	4.18009	7.87536e-05	0.00150016	1.36168	Up
MYADM	0.898329	5.7806	4.17931	7.89702e-05	0.00150136	1.35914	Up
ZYX	0.680661	13.3686	4.17593	7.99264e-05	0.00151658	1.348	Up
RAB10	-0.59519	11.6697	-4.17509	8.01658e-05	0.00151702	1.34524	Down
RECQL	-0.813508	8.00543	-4.17452	8.03277e-05	0.00151702	1.34337	Down
NCBP2L	-0.619205	7.87161	-4.17421	8.04162e-05	0.00151702	1.34235	Down
CD63	0.506754	11.1463	4.17228	8.09681e-05	0.00152448	1.33603	Up
SDF4	0.654654	7.24981	4.1698	8.16845e-05	0.00153501	1.32788	Up
EGFL7	0.68769	10.9663	4.1692	8.18589e-05	0.00153533	1.32591	Up
ZCRB1	-1.07065	6.0837	-4.16513	8.30507e-05	0.00155469	1.31254	Down
GNG5	0.696851	7.71578	4.16278	8.37481e-05	0.00155657	1.30481	Up
CREB5	1.3692	5.00504	4.16244	8.38465e-05	0.00155657	1.30372	Up
RBAK	-1.58674	3.4647	-4.16023	8.45085e-05	0.00156389	1.29645	Down
TANGO2	0.586654	10.8861	4.15971	8.46648e-05	0.00156389	1.29474	Up
BSG	0.661881	11.4589	4.1547	8.61801e-05	0.00158827	1.27834	Up
PSENEN	0.568911	5.9172	4.15379	8.646e-05	0.00158827	1.27534	Up
MITF	0.55908	10.5424	4.15375	8.64728e-05	0.00158827	1.27521	Up
ARCN1	-0.542268	7.77677	-4.15305	8.66855e-05	0.00158918	1.27293	Down
MRPL14	1.14546	4.30326	4.14729	8.84747e-05	0.00161894	1.25405	Up
AP5M1	-0.670719	8.2526	-4.14671	8.86542e-05	0.00161918	1.25217	Down
TBC1D15	-0.70808	11.8843	-4.14383	8.95639e-05	0.0016297	1.24274	Down
MSRB2	0.689069	5.8321	4.13847	9.12789e-05	0.00165473	1.2252	Up
AC016727.1	-0.544821	7.80599	-4.13338	9.29368e-05	0.00168166	1.20857	Down
RNH1	0.666983	10.0409	4.13025	9.39687e-05	0.00169537	1.19836	Up
LUC7L2	-0.51703	10.852	-4.13003	9.40424e-05	0.00169537	1.19764	Down
AC006213.2	-1.22077	5.13382	-4.12502	9.5722e-05	0.00172247	1.18128	Down
EFHC1	-0.750222	6.96033	-4.12423	9.5988e-05	0.00172407	1.17872	Down
MAML3	0.501422	8.45646	4.12098	9.70984e-05	0.00173825	1.16809	Up
SENP6	-0.64255	8.0432	-4.12051	9.7258e-05	0.00173825	1.16657	Down
SETD9	-0.862622	6.14938	-4.1196	9.75699e-05	0.00173825	1.16361	Down
METAP1	-0.659265	6.85211	-4.11941	9.76382e-05	0.00173825	1.16297	Down
RAB13	-0.54146	6.10389	-4.11932	9.76683e-05	0.00173825	1.16268	Down
CFLAR	0.531499	10.5996	4.11154	0.000100385	0.00177687	1.13733	Up
COX7C	-0.76921	7.74454	-4.11083	0.000100635	0.00177807	1.13504	Down
RAB33A	0.820119	6.7313	4.10889	0.000101327	0.00178409	1.12871	Up
OAS3	2.10601	4.67865	4.10885	0.000101341	0.00178409	1.12857	Up
PML	0.994212	4.90467	4.10762	0.000101779	0.00178856	1.12459	Up
NXT2	-0.661907	9.0386	-4.10398	0.000103094	0.00180762	1.11274	Down
DAPK3	0.671567	8.09416	4.10359	0.000103234	0.00180762	1.11148	Up
ATF6B	0.939211	4.77041	4.10094	0.000104204	0.00182133	1.10284	Up
CRAT	0.567665	12.0958	4.10022	0.000104469	0.0018227	1.1005	Up
MDM2	-0.562679	7.65995	-4.09861	0.00010506	0.00182732	1.09529	Down
OGA	-0.605045	9.48064	-4.09848	0.000105109	0.00182732	1.09486	Down
AZI2	-0.736759	6.47498	-4.09702	0.00010565	0.00183345	1.09012	Down
CPEB2	-0.875524	6.73239	-4.09049	0.000108104	0.00186769	1.06891	Down
STAG1	-0.570259	7.79301	-4.09025	0.000108197	0.00186769	1.06811	Down
FTH1P21	-0.85729	5.73475	-4.0873	0.000109322	0.00188212	1.05856	Down
PRKACB	-0.61143	11.5675	-4.08655	0.000109612	0.00188212	1.05612	Down
ACOT7	0.580744	10.2891	4.08486	0.000110265	0.00189001	1.05063	Up
CEP162	-0.724155	9.66437	-4.08285	0.000111046	0.00190005	1.04412	Down
UPF2	-0.534047	7.15751	-4.08173	0.000111483	0.00190419	1.04049	Down
STAG2	-0.53478	10.5542	-4.08081	0.000111842	0.00190698	1.03752	Down
PLEKHM1P1	1.08709	4.23715	4.07936	0.000112413	0.00190768	1.03282	Up
GPBP1	-0.564311	9.39641	-4.07922	0.00011247	0.00190768	1.03235	Down
NMD3	-0.965537	6.46521	-4.07664	0.000113494	0.00192171	1.02399	Down
LYPLAL1	-0.6989	12.6275	-4.07439	0.000114392	0.00193356	1.01671	Down
TMEM230	-0.803813	9.41335	-4.0694	0.000116411	0.00196402	1.00056	Down
IFT88	-0.642595	7.39665	-4.06895	0.000116597	0.00196402	0.999086	Down
AL512646.1	1.31089	7.77868	4.06727	0.000117285	0.0019722	0.993653	Up
NDUFS8	0.757038	6.45872	4.06632	0.000117676	0.00197538	0.990578	Up
PFDN2	1.51381	4.2926	4.06485	0.000118283	0.00197668	0.985827	Up
CTSZ	1.14158	4.63594	4.06478	0.000118312	0.00197668	0.985601	Up
UBA1	0.534448	9.54601	4.06432	0.0001185	0.00197668	0.984138	Up
CDV3	-0.729634	7.51552	-4.06406	0.000118611	0.00197668	0.983271	Down
SMIM8	-1.35005	3.81517	-4.06368	0.000118767	0.00197668	0.982063	Down
SESTD1	-0.744439	10.5837	-4.06246	0.000119275	0.00197977	0.978119	Down
TBC1D9B	0.655037	10.0551	4.06226	0.000119359	0.00197977	0.977476	Up
NIFK-AS1	-0.682348	6.36088	-4.06127	0.000119775	0.00198126	0.974264	Down
MTND3P25	-1.12309	4.81478	-4.06108	0.000119855	0.00198126	0.973647	Down
CDK16	0.547293	8.88784	4.05572	0.000122124	0.00201196	0.956334	Up
IVNS1ABP	-0.611362	12.3693	-4.05288	0.000123342	0.00202859	0.947179	Down
ZNF876P	-1.39524	6.09272	-4.05088	0.000124208	0.0020394	0.940719	Down
AHSA2P	-0.644626	5.22137	-4.04693	0.000125936	0.00205856	0.927973	Down
KMT2E-AS1	0.798729	5.3707	4.04685	0.000125971	0.00205856	0.927714	Up
AP3M1	-0.744421	6.1183	-4.04676	0.000126009	0.00205856	0.927442	Down
GPI	0.552245	10.7074	4.04166	0.000128274	0.00208908	0.911002	Up
TMEM63A	0.645764	9.54261	4.04112	0.000128519	0.00208908	0.90924	Up
RPS3A	-0.761009	5.59868	-4.03787	0.000129982	0.00210934	0.898802	Down
SLU7	-0.603745	8.42445	-4.03632	0.00013069	0.00211371	0.893791	Down
MAN1A2	-0.810458	11.7702	-4.03615	0.000130765	0.00211371	0.893258	Down
NFKBIA	0.836034	7.41786	4.03586	0.000130901	0.00211371	0.8923	Up
MAP3K2	-0.543035	7.83862	-4.03388	0.000131807	0.00212482	0.885935	Down
OSGIN2	-0.619023	7.11851	-4.03193	0.000132707	0.00213579	0.879663	Down
OTUD5	0.534227	9.5869	4.03112	0.000133081	0.00213828	0.877065	Up
MEF2C-AS1	-0.54961	9.45492	-4.02841	0.000134347	0.00215507	0.868333	Down
FOSL1	0.6906	8.21634	4.02568	0.000135628	0.00217206	0.859576	Up
DPP8	-0.606411	8.75733	-4.02358	0.000136626	0.00218445	0.852818	Down
AC007563.2	-1.50643	4.09316	-4.0223	0.000137238	0.00218706	0.848698	Down
SART1	0.956788	4.14305	4.02015	0.000138268	0.00219757	0.8418	Up
NDUFA4	-0.778665	11.7563	-4.01983	0.000138423	0.00219757	0.840767	Down
TRBV7-5	0.857474	7.60711	4.01951	0.000138573	0.00219757	0.839767	Up
PTBP1	0.567615	10.1869	4.01851	0.000139061	0.00220172	0.836527	Up
TAPBPL	0.831143	6.74387	4.01685	0.000139866	0.00220997	0.831201	Up
MT2A	0.817378	7.27736	4.0165	0.000140035	0.00220997	0.830088	Up
TMEM140	0.764278	13.8516	4.01574	0.000140404	0.00221221	0.827665	Up
ARL13B	-0.80305	5.78078	-4.01462	0.000140955	0.00221732	0.82405	Down
AC025470.2	-0.955558	5.30707	-4.0126	0.000141949	0.00222755	0.81757	Down
CHMP2A	0.511306	8.4048	4.01237	0.000142063	0.00222755	0.816834	Up
FTH1P1	-0.865674	4.83587	-4.00773	0.000144373	0.00226014	0.80196	Down
KPNA5	-0.948854	7.16365	-4.00617	0.000145155	0.00226874	0.796982	Down
DGCR2	0.693877	9.8478	4.00231	0.000147117	0.00229442	0.7846	Up
LGALS1	0.928909	6.26874	4.00191	0.000147321	0.00229442	0.783324	Up
SECISBP2	-0.505323	11.9102	-4.00143	0.00014757	0.00229442	0.78177	Down
ACADM	-0.649857	8.84422	-4.00103	0.000147775	0.00229442	0.780488	Down
RPL9	-0.832017	6.33888	-4.00047	0.00014806	0.00229442	0.778714	Down
MBD6	0.627638	6.03038	4.00008	0.00014826	0.00229442	0.777465	Up
OGFR	1.21161	3.83509	3.99972	0.000148445	0.00229442	0.776321	Up
MTND4LP1	-1.20631	4.12546	-3.99919	0.000148722	0.00229508	0.774599	Down
VTA1	-0.600332	8.60816	-3.99735	0.000149674	0.0023036	0.768717	Down
RHBDD2	0.671791	8.49595	3.99718	0.00014976	0.0023036	0.768188	Up
RNY1	-1.59624	4.68278	-3.99675	0.000149983	0.0023036	0.766815	Down
GAS2L1	0.66601	12.2827	3.99033	0.000153364	0.00234814	0.746269	Up
DGLUCY	1.58639	3.61365	3.98889	0.000154133	0.0023562	0.741663	Up
DLK1	-2.01847	4.32287	-3.9884	0.000154395	0.00235652	0.740096	Down
FAM200B	-0.831143	8.58531	-3.98771	0.000154761	0.00235841	0.737916	Down
TMEM50A	-0.510119	14.0991	-3.98707	0.000155108	0.00236001	0.735852	Down
CFL1	0.525464	13.7288	3.98516	0.000156134	0.00237193	0.729773	Up
GAPDHP40	-1.08841	3.83843	-3.984	0.000156763	0.00237778	0.726068	Down
COMT	0.683215	8.97693	3.97988	0.000159018	0.00240824	0.712907	Up
ST3GAL1	0.703974	9.02867	3.97911	0.000159443	0.00241093	0.710447	Up
PCIF1	0.515261	9.42979	3.97856	0.000159747	0.00241178	0.708695	Up
MTRNR2L6	-0.89451	10.7745	-3.97784	0.000160146	0.00241338	0.706393	Down
SMURF1	0.934689	4.27199	3.97704	0.000160591	0.00241338	0.70384	Up
AC007262.2	-0.577289	10.9508	-3.97698	0.00016062	0.00241338	0.70367	Down
DNAH12	-0.771389	8.9689	-3.97659	0.000160842	0.00241338	0.702398	Down
TMEM167A	-0.561356	10.9637	-3.97468	0.000161905	0.00242559	0.696332	Down
BANK1	-0.75043	11.3371	-3.97364	0.000162489	0.0024272	0.693015	Down
CLEC11A	1.07437	5.42457	3.9736	0.00016251	0.0024272	0.692892	Up
GNA15	0.60997	10.1547	3.9726	0.000163078	0.00243196	0.689678	Up
ZFPL1	0.667893	5.33207	3.96894	0.000165155	0.00245918	0.678019	Up
PDS5A	-0.613181	8.01618	-3.96845	0.000165433	0.00245956	0.676471	Down
HBA1	1.04328	6.89789	3.96762	0.000165911	0.0024629	0.673815	Up
BAP1	0.745737	8.94858	3.96686	0.000166345	0.00246559	0.671408	Up
PSME4	-0.542186	7.62428	-3.96569	0.000167017	0.0024718	0.667693	Down
AC009145.1	-0.851336	5.94799	-3.96432	0.000167811	0.00247978	0.663327	Down
BX537318.1	0.93643	4.15561	3.96262	0.000168802	0.00248776	0.657899	Up
MT-TL2	-0.899776	11.0061	-3.96252	0.000168861	0.00248776	0.657581	Down
VPS35	-0.502181	8.00352	-3.95798	0.000171527	0.00252323	0.643152	Down
ISG20	1.53585	4.93435	3.95642	0.000172455	0.00253306	0.638181	Up
TDRP	-0.610592	11.128	-3.95542	0.000173048	0.00253496	0.635021	Down
STX10	0.732902	6.00481	3.95515	0.000173212	0.00253496	0.63415	Up
COA5	-0.502859	6.50746	-3.95474	0.000173459	0.00253496	0.632837	Down
MOB2	0.540851	9.92477	3.95446	0.000173624	0.00253496	0.63196	Up
DYRK1A	-0.769044	7.68258	-3.94893	0.000176967	0.0025799	0.6144	Down
H3F3AP4	0.60788	9.20823	3.94804	0.000177514	0.00258327	0.611557	Up
KRIT1	-1.11706	3.17593	-3.94705	0.00017812	0.00258327	0.60842	Down
MTRNR2L1	-0.936555	13.068	-3.94704	0.000178121	0.00258327	0.60841	Down
NCOA5	0.996305	3.98843	3.94682	0.000178257	0.00258327	0.607708	Up
PIM3	0.968441	4.88102	3.94307	0.000180578	0.00260915	0.595799	Up
DCAF11	0.636252	7.79485	3.9412	0.000181746	0.00262215	0.58986	Up
GATAD2A	0.571376	8.43131	3.9391	0.000183065	0.00263727	0.583206	Up
SLC25A37	1.03411	7.2748	3.93798	0.000183773	0.00263727	0.579649	Up
MRPL28	0.55305	7.83443	3.93775	0.000183915	0.00263727	0.578942	Up
AC119800.1	-0.850229	6.26383	-3.93763	0.000183991	0.00263727	0.578559	Down
BCAP31	0.502101	11.8524	3.93725	0.000184232	0.00263727	0.577355	Up
RCAN1	-1.04991	5.04776	-3.93696	0.000184417	0.00263727	0.576429	Down
PSMA7	0.506869	9.62307	3.93633	0.000184816	0.00263813	0.574439	Up
TBC1D22A	0.523011	7.99549	3.93597	0.000185048	0.00263813	0.573286	Up
SEC31A	-1.11256	9.25276	-3.93457	0.000185942	0.00264358	0.568848	Down
ERLEC1	-0.766032	7.08368	-3.93362	0.00018655	0.00264835	0.565846	Down
DOK2	0.572676	12.7982	3.93272	0.000187129	0.00265272	0.56299	Up
SCAND1	0.64155	7.78317	3.93129	0.000188049	0.00266188	0.558479	Up
SEC14L5	0.688294	10.6424	3.9307	0.000188434	0.00266347	0.556596	Up
TDRD3	-0.885802	5.34959	-3.92891	0.000189595	0.00267461	0.55094	Down
UBA7	0.52853	11.4762	3.92864	0.000189771	0.00267461	0.550088	Up
MT-TT	-0.908919	11.2882	-3.92667	0.000191058	0.00268887	0.543866	Down
ABALON	0.668819	5.84315	3.92529	0.000191971	0.00269572	0.539479	Up
PTP4A2P1	-0.985447	3.78179	-3.9251	0.000192097	0.00269572	0.538872	Down
IFIT1	1.79683	6.33887	3.92457	0.000192448	0.00269676	0.537194	Up
ZNF385A	0.704237	6.6487	3.92339	0.000193229	0.00270382	0.533465	Up
RCAN3AS	-0.781227	6.38611	-3.91792	0.000196888	0.00274623	0.516205	Down
MRS2	-0.772635	7.77029	-3.9176	0.000197104	0.00274623	0.515192	Down
AC079305.1	0.666607	4.68107	3.91444	0.000199255	0.00276828	0.505208	Up
HS1BP3	0.607839	7.43764	3.91233	0.000200702	0.00278047	0.498548	Up
ITSN1	-0.643796	6.70434	-3.91184	0.000201044	0.00278126	0.49698	Down
SHLD3	-1.36709	3.07551	-3.91032	0.000202094	0.00279182	0.492188	Down
BEX3	-0.511371	14.2646	-3.90944	0.000202705	0.00279629	0.489414	Down
RAC1P2	-0.521328	7.73288	-3.90813	0.000203617	0.00280491	0.485282	Down
TMEM123	-0.630683	10.6244	-3.90644	0.000204796	0.00281321	0.479969	Down
VSIR	0.735955	12.0154	3.9045	0.000206167	0.00282408	0.473832	Up
USP8	-0.670097	6.58127	-3.90364	0.00020677	0.00282837	0.471144	Down
USP47	-0.576211	10.5122	-3.9029	0.0002073	0.00283165	0.468791	Down
ZNF347	-0.729985	6.42289	-3.90145	0.000208333	0.00284177	0.46422	Down
MTMR14	0.611785	7.6847	3.90015	0.00020926	0.00284682	0.460136	Up
PPP4C	0.533274	8.81309	3.90003	0.000209347	0.00284682	0.459753	Up
2024-03-06	-0.531655	11.1108	-3.89963	0.000209634	0.00284682	0.458492	Down
AMMECR1	-0.715117	6.39801	-3.89741	0.000211232	0.00285431	0.451505	Down
OAS2	1.96692	4.24456	3.89738	0.000211256	0.00285431	0.451402	Up
ACTN1	0.581819	14.856	3.89373	0.00021391	0.00288557	0.439918	Up
ATP5MD	-0.726292	10.0738	-3.89214	0.000215075	0.00289728	0.434922	Down
CSF3R	2.03524	7.12741	3.8894	0.000217096	0.00292046	0.426324	Up
CLIC4	-0.601955	12.0037	-3.88802	0.000218122	0.00292903	0.421984	Down
AP000894.4	-0.797397	8.8618	-3.88765	0.000218404	0.00292903	0.420798	Down
UNKL	0.67095	6.17956	3.88734	0.000218634	0.00292903	0.419831	Up
CAPN1	0.58413	13.2235	3.88676	0.000219068	0.00293082	0.418008	Up
NOS1AP	-1.01186	4.96288	-3.88513	0.00022029	0.00294314	0.412889	Down
RNF149	1.89789	5.492	3.88405	0.000221107	0.00295	0.409489	Up
LYL1	0.654754	11.4131	3.88335	0.000221637	0.00295304	0.407286	Up
CDK2AP1	-0.722602	12.5574	-3.88	0.000224182	0.00297724	0.396788	Down
PDCD7	-0.975033	3.89022	-3.87976	0.000224369	0.00297724	0.39602	Down
MCFD2	-0.575371	9.46661	-3.87888	0.000225044	0.00298213	0.393261	Down
LARP1B	-0.699925	8.80006	-3.87777	0.000225896	0.00298936	0.389786	Down
ABCC3	0.617854	12.9732	3.87715	0.000226374	0.00299163	0.387842	Up
AL139095.4	-1.23163	4.23131	-3.87592	0.00022733	0.0030002	0.383968	Down
MACROD2	-1.25991	3.17567	-3.87401	0.000228812	0.00301568	0.377994	Down
AC078899.1	-1.10996	3.06648	-3.87255	0.000229954	0.00302527	0.373415	Down
ATF7IP2	-0.951062	6.8662	-3.87229	0.00023016	0.00302527	0.372592	Down
VEZT	-0.526004	8.02959	-3.86988	0.000232056	0.00304596	0.365053	Down
WEE1	-0.801207	7.92025	-3.8695	0.000232359	0.00304596	0.363852	Down
STAT2	1.17825	5.1726	3.86719	0.000234197	0.00306594	0.356608	Up
ARL2	0.683838	8.60102	3.86652	0.000234735	0.00306859	0.354501	Up
NIT2	-0.711618	4.85001	-3.86594	0.0002352	0.00306859	0.352683	Down
AC107954.1	-1.09493	4.60846	-3.86576	0.000235344	0.00306859	0.35212	Down
CRYZL1	-0.741186	6.20155	-3.86256	0.000237922	0.00309198	0.342107	Down
ADAM10	-0.521053	10.2541	-3.86249	0.000237976	0.00309198	0.341896	Down
NKTR	-0.671349	8.44848	-3.86235	0.000238088	0.00309198	0.341464	Down
TSPAN14	0.557438	8.90262	3.86131	0.000238933	0.0030948	0.33821	Up
OAS1	2.25429	4.5505	3.86061	0.000239501	0.00309795	0.336027	Up
CD74	0.647	10.2817	3.85946	0.000240444	0.00310282	0.332415	Up
KIFC3	0.560382	11.0814	3.85937	0.000240514	0.00310282	0.332148	Up
VAMP3	-0.518	8.58831	-3.8584	0.000241312	0.003109	0.329104	Down
ADRM1	0.632191	8.03114	3.85606	0.000243239	0.00312873	0.321794	Up
TWF2	0.51729	9.54712	3.85577	0.000243485	0.00312873	0.320865	Up
HDAC5	0.64221	10.9851	3.8552	0.000243951	0.0031306	0.319106	Up
HECTD4	0.574663	7.90526	3.85186	0.000246746	0.00316195	0.308641	Up
ATP6V1C1	-0.63149	8.28042	-3.8515	0.000247043	0.00316195	0.307535	Down
RBBP6	0.63101	10.565	3.85029	0.00024806	0.00317081	0.30376	Up
ZDHHC2	-0.89189	7.33583	-3.84385	0.000253547	0.00323387	0.28366	Down
STK3	-0.655411	6.86218	-3.84373	0.000253656	0.00323387	0.283263	Down
RASGEF1B	1.25465	5.04189	3.84163	0.000255467	0.00324846	0.27673	Up
UQCRC1	0.756956	5.99699	3.83886	0.000257882	0.0032749	0.268086	Up
ERCC1	0.604804	7.9553	3.8376	0.000258984	0.00328462	0.264168	Up
OR2B6	1.27999	9.46238	3.83672	0.000259765	0.00329025	0.261402	Up
EMC3	-0.532406	13.6997	-3.8355	0.000260839	0.00329956	0.257612	Down
HPRT1	-0.855286	6.11797	-3.83399	0.000262182	0.00331226	0.252895	Down
EEF1B2	-0.646224	5.9038	-3.83357	0.000262553	0.00331265	0.251597	Down
PSMB10	0.63554	6.37269	3.83083	0.000265003	0.00333925	0.243065	Up
IER2	1.13914	5.93158	3.82824	0.000267339	0.00336	0.235005	Up
CYBA	1.17287	6.11197	3.82691	0.000268549	0.00337086	0.230859	Up
MCUR1P1	-0.943539	3.17394	-3.82471	0.000270554	0.00339022	0.224028	Down
TGFB1I1	0.582768	10.5243	3.82446	0.000270786	0.00339022	0.22324	Up
CMPK2	1.94178	7.64737	3.82092	0.000274052	0.00342034	0.212233	Up
FPR1	1.83217	6.24695	3.82071	0.000274244	0.00342034	0.211589	Up
C6orf62	-0.559133	12.6951	-3.81777	0.000276989	0.00344576	0.202444	Down
UBE2O	0.574543	9.30837	3.81652	0.00027816	0.00345117	0.198573	Up
ZFAND2B	0.547436	10.0562	3.81522	0.000279382	0.00345789	0.194546	Up
PIP4P1	0.665872	7.50098	3.81012	0.000284239	0.00350466	0.178725	Up
RAB30-AS1	-0.695327	5.49973	-3.80767	0.000286605	0.00352937	0.171116	Down
ZC3H3	0.67106	5.93103	3.80709	0.000287171	0.00353187	0.169306	Up
HLA-E	0.534721	17.7416	3.80626	0.000287971	0.00353726	0.166751	Up
CAB39	-0.525533	10.2971	-3.80555	0.000288664	0.00354131	0.164546	Down
DPM2	0.660548	7.48397	3.80483	0.000289363	0.00354257	0.162326	Up
HMGN1	-0.601955	10.3718	-3.8047	0.000289494	0.00354257	0.161911	Down
PCK2	0.64039	6.86556	3.80305	0.000291109	0.00355788	0.156803	Up
FAAP20	0.637315	7.69901	3.79903	0.000295091	0.00359753	0.144334	Up
FAM107B	-0.759736	8.64879	-3.79815	0.000295963	0.00360365	0.141629	Down
RNU6-656P	-1.53645	3.81788	-3.79696	0.000297151	0.00361361	0.13795	Down
CA3-AS1	-0.658955	6.81769	-3.79636	0.000297755	0.00361645	0.136087	Down
POLD4	0.602152	6.56823	3.7948	0.000299326	0.00363041	0.131258	Up
UCHL5	-0.648153	6.9509	-3.79416	0.000299979	0.00363041	0.12926	Down
VDAC3P1	-1.00564	3.70144	-3.79411	0.000300022	0.00363041	0.129129	Down
SNAPC5	-0.666238	6.15579	-3.79313	0.000301015	0.00363604	0.126097	Down
LAMA2	-1.03652	3.36759	-3.79292	0.000301232	0.00363604	0.125434	Down
ZNF268	-0.927418	5.75265	-3.79186	0.000302307	0.0036445	0.122165	Down
EIF5A	0.663831	7.97606	3.79075	0.000303441	0.00365366	0.118729	Up
MTMR10	-0.667917	8.07944	-3.78936	0.000304867	0.00366353	0.114429	Down
OCIAD1	-0.539379	8.86502	-3.78922	0.000305012	0.00366353	0.113992	Down
MT-TP	-0.893831	10.9423	-3.78745	0.000306839	0.00368093	0.108515	Down
PYM1	-0.531789	8.41087	-3.78471	0.000309683	0.00370768	0.100051	Down
YWHAZP2	-0.566725	6.2865	-3.78456	0.000309829	0.00370768	0.0996174	Down
GLYATL1P1	-0.563025	10.0519	-3.7827	0.000311779	0.00372234	0.0938624	Down
STAT1	1.29028	8.56585	3.78266	0.000311817	0.00372234	0.0937505	Up
FMO1	-1.21381	3.67978	-3.77919	0.000315483	0.00375773	0.0830279	Down
PTP4A3	0.556421	8.47267	3.77913	0.000315552	0.00375773	0.0828264	Up
PEAR1	0.551293	12.2437	3.77789	0.000316861	0.00376871	0.079031	Up
NT5C	0.667971	5.99659	3.77753	0.000317247	0.00376871	0.0779121	Up
SEM1	-0.687451	7.41974	-3.77638	0.00031848	0.00377427	0.074356	Down
ANGPT1	-0.663258	10.1583	-3.77637	0.000318489	0.00377427	0.0743289	Down
PDIA3	-0.511684	10.2435	-3.77564	0.000319277	0.00377901	0.0720632	Down
ZNFX1	0.616398	7.88028	3.76965	0.000325764	0.0038487	0.0536147	Up
NR1H2	0.540269	9.89766	3.76926	0.000326194	0.0038487	0.0524058	Up
FBXO15	-0.787707	4.45896	-3.76912	0.000326348	0.0038487	0.051972	Down
PEX11B	-0.676229	6.10576	-3.76849	0.000327037	0.00385217	0.050038	Down
PARP12	1.46794	4.87297	3.76648	0.000329248	0.00387353	0.0438596	Up
LATS2	0.711026	5.03014	3.76498	0.000330913	0.00388374	0.0392358	Up
OSBPL8	-0.519898	10.4229	-3.76425	0.000331726	0.00388861	0.0369846	Down
BCL7B	0.504394	8.84858	3.763	0.000333119	0.00389971	0.0331416	Up
GGTA1P	-0.690356	13.4063	-3.76268	0.000333472	0.00389971	0.0321702	Down
NFU1	-0.758255	6.50461	-3.76118	0.000335163	0.00391006	0.0275342	Down
SLC11A1	0.742484	6.71482	3.76082	0.00033556	0.00391006	0.0264481	Up
OXR1	-0.618979	7.51619	-3.76003	0.000336452	0.00391111	0.024014	Down
YME1L1	-0.561526	8.7409	-3.75898	0.000337641	0.00391863	0.0207795	Down
ZMYM4	-0.602625	6.4317	-3.75875	0.000337903	0.00391863	0.0200685	Down
VPS45	-0.553361	6.556	-3.75751	0.000339303	0.00393019	0.0162784	Down
RBCK1	0.588522	7.87559	3.75424	0.000343043	0.0039557	0.00622864	Up
CRTC2	0.734048	5.46828	3.7542	0.000343091	0.0039557	0.00610143	Up
PRKAR2B	-0.764611	14.899	-3.75378	0.000343576	0.0039557	0.00480674	Down
APOOL	-0.773883	6.69032	-3.7535	0.000343904	0.0039557	0.00392978	Down
RRN3P2	-1.50793	3.1361	-3.75321	0.000344234	0.0039557	0.00305081	Down
HIPK1-AS1	-0.948094	4.53135	-3.75311	0.000344344	0.0039557	0.00275789	Down
OSER1-DT	0.595192	7.24503	3.75146	0.000346257	0.00397299	-0.00231919	Up
RADIL	0.998152	3.82722	3.74846	0.000349757	0.00400374	-0.0115391	Up
HERC4	-0.637735	6.428	-3.74722	0.000351206	0.0040156	-0.0153266	Down
MTA2	0.798668	4.92142	3.74656	0.000351988	0.00401571	-0.0173674	Up
MT-TE	-0.989733	10.9542	-3.74651	0.000352039	0.00401571	-0.0174986	Down
AC021016.2	-0.95015	3.29313	-3.74401	0.000355003	0.00404007	-0.0251827	Down
SET	-0.566653	10.0885	-3.74365	0.000355423	0.00404014	-0.0262678	Down
METTL26	0.844557	7.26945	3.7411	0.000358472	0.00406983	-0.0340949	Up
UNC45A	0.568008	10.123	3.7407	0.000358956	0.00406983	-0.0353308	Up
GRK5	0.531781	9.0905	3.73989	0.000359924	0.00407232	-0.0377993	Up
LYPLA2	0.586399	6.89315	3.73852	0.000361578	0.00408629	-0.0420005	Up
MAVS	0.540842	10.8374	3.73806	0.000362129	0.00408779	-0.0433967	Up
DMXL1	-0.52958	7.04079	-3.73743	0.000362892	0.00408949	-0.0453249	Down
C21orf58	0.599869	8.52761	3.73725	0.000363118	0.00408949	-0.0458964	Up
PSMB6	0.64284	5.49902	3.73543	0.000365332	0.00410967	-0.051465	Up
MTATP8P1	-0.873212	6.62103	-3.73381	0.000367318	0.00412725	-0.0564325	Down
NOMO2	-0.761341	5.94644	-3.72941	0.000372748	0.00417948	-0.069878	Down
PRR29	0.828308	7.94257	3.72935	0.000372823	0.00417948	-0.070062	Up
AL603840.1	-0.649414	10.4047	-3.72628	0.000376659	0.00421763	-0.0794389	Down
IFT81	-0.64377	7.11464	-3.72589	0.000377152	0.00421831	-0.0806376	Down
POLR2E	0.557434	11.575	3.72452	0.000378887	0.00423286	-0.0848427	Up
ARID3A	0.947279	3.0201	3.72403	0.000379508	0.00423494	-0.0863409	Up
CPSF2	-0.700899	7.54815	-3.72199	0.000382092	0.00425405	-0.0925578	Down
ATRX	-0.609184	9.21596	-3.72163	0.000382553	0.00425432	-0.0936608	Down
NOTCH2	0.834186	5.59239	3.72031	0.000384238	0.0042682	-0.0976884	Up
TBC1D20	0.5096	9.19511	3.71947	0.00038531	0.00427523	-0.100239	Up
TCTEX1D1	-0.848656	6.44915	-3.71612	0.000389639	0.00431345	-0.110472	Down
DEPDC4	-1.00274	5.61438	-3.71471	0.000391473	0.00432199	-0.114773	Down
PHF10	-0.924546	5.30987	-3.71462	0.000391593	0.00432199	-0.115053	Down
ZNF25	-0.708618	7.30735	-3.71451	0.00039174	0.00432199	-0.115396	Down
SEPT7P2	-0.878244	4.40434	-3.71293	0.000393803	0.00433984	-0.120206	Down
FTH1P3	-0.673226	7.02878	-3.71226	0.000394684	0.00434464	-0.122252	Down
MTRNR2L3	-0.779257	8.51567	-3.71191	0.000395139	0.00434475	-0.123309	Down
RAB1B	0.524657	10.6367	3.71143	0.000395768	0.00434593	-0.124765	Up
HGD	-0.554864	11.8504	-3.71115	0.000396138	0.00434593	-0.12562	Down
CCP110	-0.67591	6.64886	-3.70663	0.00040215	0.00440199	-0.139413	Down
NEXN	-0.796461	13.0467	-3.70489	0.000404476	0.00442248	-0.144691	Down
EIF2AK2	1.3044	6.22255	3.7034	0.000406494	0.00443336	-0.14925	Up
ZNF346	0.999696	7.20676	3.70314	0.000406835	0.00443336	-0.150017	Up
IL1RN	1.67777	3.39121	3.70265	0.000407497	0.00443562	-0.151505	Up
MBOAT7	0.976403	6.10956	3.6994	0.000411924	0.00447086	-0.161396	Up
AC104162.2	-0.687444	6.17045	-3.69938	0.00041196	0.00447086	-0.161477	Down
NME4	0.860044	10.3163	3.69899	0.000412487	0.00447086	-0.162647	Up
IFI35	1.3813	3.79012	3.69893	0.000412568	0.00447086	-0.162826	Up
AC147651.4	0.567387	8.58686	3.69792	0.000413961	0.00448098	-0.165913	Up
MAP7D3	-0.943927	4.89958	-3.69567	0.000417067	0.00449575	-0.172755	Down
PPDPF	0.808041	10.546	3.69559	0.000417176	0.00449575	-0.172995	Up
CCDC85B	0.598429	10.2054	3.69498	0.000418027	0.00449575	-0.174859	Up
AC005083.1	-0.739367	5.17267	-3.69493	0.000418091	0.00449575	-0.175	Down
NOSIP	0.563433	7.95576	3.6942	0.000419105	0.00450154	-0.177216	Up
GRSF1	-0.541783	9.67428	-3.69358	0.000419972	0.00450154	-0.179109	Down
HACD4	-0.789439	14.049	-3.69323	0.00042045	0.00450154	-0.180149	Down
CBFB	-0.665843	5.90603	-3.69322	0.000420476	0.00450154	-0.180206	Down
VAMP2	0.574965	6.58127	3.69108	0.000423461	0.00452507	-0.186681	Up
ASS1P1	0.721009	8.01065	3.69098	0.000423602	0.00452507	-0.186985	Up
MAN1B1-DT	0.674171	4.73287	3.68957	0.000425596	0.00454139	-0.191283	Up
MYO1C	0.571155	10.4718	3.68296	0.000435028	0.0046303	-0.211342	Up
TMEM167B	-0.577279	9.2128	-3.68275	0.00043533	0.0046303	-0.211979	Down
IFT74	-0.863254	5.64254	-3.6803	0.000438875	0.00465255	-0.219399	Down
VPS54	-0.858444	5.99414	-3.67982	0.000439565	0.00465481	-0.220836	Down
MYL9	0.732179	12.9646	3.6779	0.000442382	0.00467956	-0.226681	Up
BX255925.3	0.586675	10.7441	3.67748	0.000442985	0.00468086	-0.227927	Up
ACTN4	0.570097	7.96826	3.67627	0.000444774	0.00469468	-0.231614	Up
PTGIR	0.637021	10.8993	3.67357	0.000448759	0.00473162	-0.239775	Up
MAP4K2	0.505551	11.4987	3.67278	0.000449937	0.00473668	-0.242173	Up
CEP295	-0.809054	5.69659	-3.66942	0.000454963	0.00477936	-0.252334	Down
ZNF582	-0.665174	6.14793	-3.66923	0.000455247	0.00477936	-0.252905	Down
C5orf22	-0.669704	6.50001	-3.66712	0.000458441	0.00480256	-0.2593	Down
SH3BGRL	-0.639399	15.4116	-3.66322	0.000464382	0.00485957	-0.271077	Down
CWC27	-0.807624	5.07237	-3.66251	0.000465481	0.00486585	-0.273237	Down
CENPT	0.532022	10.729	3.66187	0.000466461	0.00486596	-0.275161	Up
CDK2AP2	0.558757	7.82539	3.66121	0.000467482	0.00486596	-0.277161	Up
KLHL8	-0.578462	7.63619	-3.66068	0.000468299	0.00486922	-0.278758	Down
SQSTM1	0.521466	12.795	3.65801	0.000472443	0.00489144	-0.286814	Up
NUCB1	0.57624	10.7279	3.6568	0.000474329	0.00489652	-0.290457	Up
CCRL2	0.797707	4.89024	3.65673	0.00047444	0.00489652	-0.290671	Up
PARP6	0.552804	8.24956	3.65418	0.000478453	0.00492359	-0.298372	Up
FAM13B	-0.597757	9.3942	-3.6541	0.000478577	0.00492359	-0.298609	Down
ESF1	-1.26275	3.11074	-3.65235	0.000481346	0.0049378	-0.303884	Down
LDAH	-1.06888	3.46358	-3.65214	0.000481687	0.0049378	-0.304532	Down
ABCA3	0.577256	8.35353	3.65195	0.000481983	0.0049378	-0.305094	Up
PRKAB1	0.821823	5.61646	3.65111	0.000483325	0.00494116	-0.307634	Up
CXXC4-AS1	-1.225	3.2746	-3.64888	0.00048688	0.00496438	-0.314335	Down
SUMO1	-0.541734	8.6913	-3.6486	0.000487342	0.00496438	-0.315203	Down
DPF2	0.658654	5.90547	3.64424	0.000494389	0.00502792	-0.328326	Up
RPL5	-0.677499	7.13691	-3.64347	0.000495649	0.00503548	-0.330652	Down
WDR48	-0.603909	7.36564	-3.64297	0.000496458	0.00503845	-0.332143	Down
UBP1	-0.720618	6.82998	-3.64155	0.000498779	0.00505675	-0.336406	Down
PAF1	0.592119	5.76717	3.64118	0.000499398	0.00505777	-0.33754	Up
FMO5	-0.519136	8.26066	-3.6396	0.000501994	0.0050744	-0.342279	Down
MTFR1	-0.853374	4.22086	-3.63955	0.000502081	0.0050744	-0.342437	Down
TBL1X	1.06898	5.78707	3.63842	0.000503946	0.00508798	-0.345827	Up
PLXNB3	0.774747	7.81815	3.63545	0.000508906	0.00512744	-0.354776	Up
FTH1P5	-0.628974	8.6363	-3.63459	0.000510338	0.00513656	-0.357344	Down
FAM133B	-0.793645	5.88026	-3.63394	0.000511423	0.00514217	-0.359285	Down
EIF1AX	-0.630343	7.80973	-3.63037	0.000517475	0.00519767	-0.370036	Down
CUL4B	-0.577772	8.23775	-3.62696	0.000523295	0.00523461	-0.380255	Down
RPS12	-0.667191	7.01233	-3.62696	0.0005233	0.00523461	-0.380263	Down
TMUB2	0.533136	6.78953	3.62582	0.000525266	0.00524573	-0.38369	Up
UFSP2	-1.24269	3.26261	-3.62569	0.000525488	0.00524573	-0.384075	Down
WDR46	0.68273	5.22475	3.62457	0.000527429	0.00525801	-0.387443	Up
HIST1H2BO	1.24816	8.82309	3.624	0.000528407	0.00525801	-0.389135	Up
KMT2D	1.0082	4.34161	3.62349	0.000529287	0.00525801	-0.390655	Up
AP1G1	-0.94797	8.60881	-3.62348	0.000529316	0.00525801	-0.390706	Down
PSMD1	-0.503324	7.32399	-3.62342	0.000529413	0.00525801	-0.390874	Down
MADD	0.536605	11.1912	3.623	0.000530153	0.00525983	-0.392149	Up
RF00012	-0.984172	4.17988	-3.6227	0.000530675	0.00525983	-0.393049	Down
TMEM154	1.14266	6.33829	3.62218	0.000531572	0.00526337	-0.394591	Up
TYROBP	1.09727	7.11332	3.61995	0.000535485	0.00529137	-0.401291	Up
MTATP6P2	-0.835815	7.01673	-3.61906	0.000537044	0.00530141	-0.403947	Down
CORO1A	0.917162	8.23555	3.61673	0.000541166	0.00532656	-0.41093	Up
USP6NL	-0.765468	9.10586	-3.61669	0.00054123	0.00532656	-0.411039	Down
TMSB10	0.602891	8.64899	3.6154	0.000543535	0.00534385	-0.414921	Up
MAP3K13	-1.40713	5.78138	-3.61476	0.000544675	0.00534554	-0.416835	Down
RPA1	-0.500585	14.2103	-3.61438	0.000545352	0.00534554	-0.417968	Down
PARN	-0.587785	5.8737	-3.61295	0.000547902	0.00536515	-0.422229	Down
METTL4	-0.652333	5.83292	-3.61142	0.00055066	0.00538639	-0.426815	Down
HIST1H4I	-0.610474	11.3461	-3.61114	0.000551175	0.00538639	-0.427669	Down
COQ7	0.654702	4.48212	3.61039	0.000552532	0.00539203	-0.429914	Up
ATP6V0B	0.589605	8.51053	3.61021	0.000552858	0.00539203	-0.430453	Up
LEPR	-0.550836	11.8335	-3.60955	0.000554046	0.00539821	-0.432413	Down
RNF169	-1.18504	3.46998	-3.608	0.000556873	0.00542034	-0.43706	Down
CCDC88A	-0.759195	7.17987	-3.60453	0.000563218	0.00547664	-0.447406	Down
AC147067.1	0.673296	9.27865	3.60195	0.000568002	0.00551656	-0.455128	Up
APP	0.676244	12.3985	3.60117	0.000569456	0.00551656	-0.457463	Up
CSNK1G3	-0.95763	7.46015	-3.6011	0.000569586	0.00551656	-0.457671	Down
TMED10P2	-0.910422	5.08267	-3.60006	0.000571524	0.00552983	-0.460772	Down
CNOT7	-0.680731	7.82965	-3.59951	0.000572559	0.00553434	-0.462423	Down
LAMTOR4	0.517549	9.34034	3.5992	0.000573125	0.00553434	-0.463326	Up
MDH1	-0.672029	5.9398	-3.59736	0.000576597	0.00556237	-0.46884	Down
ADH5	-0.514107	8.05696	-3.5963	0.000578592	0.00556985	-0.471994	Down
RPAP3	-0.608391	8.74332	-3.59629	0.00057861	0.00556985	-0.472022	Down
GBP1	1.69572	4.55228	3.59588	0.000579395	0.00556985	-0.473259	Up
AGBL3	-0.954707	4.99793	-3.59574	0.000579657	0.00556985	-0.473672	Down
MED14OS	-1.0699	3.36743	-3.59273	0.000585388	0.00560284	-0.482652	Down
TPRA1	0.904011	4.58904	3.59217	0.000586456	0.00560756	-0.484317	Up
TAOK2	0.612107	6.43406	3.59176	0.000587243	0.00560958	-0.48554	Up
THEMIS2	1.03827	5.81887	3.58979	0.000591017	0.0056346	-0.491388	Up
TMED1	0.654574	5.26959	3.58902	0.000592509	0.0056433	-0.493688	Up
CCDC18	-0.768683	9.30811	-3.58514	0.000600061	0.00570177	-0.505247	Down
AMDHD2	0.707094	5.30268	3.58489	0.000600548	0.00570177	-0.505987	Up
DNM1L	-0.711798	11.3764	-3.58462	0.000601081	0.00570177	-0.506796	Down
CLEC1B	-0.548892	12.7777	-3.58437	0.000601571	0.00570177	-0.50754	Down
PGS1	0.533615	7.16305	3.58185	0.000606527	0.00573036	-0.515027	Up
ARHGAP4	0.669447	7.8099	3.57982	0.000610569	0.00575907	-0.521087	Up
YPEL3	0.631269	10.5825	3.57915	0.000611898	0.00576104	-0.523071	Up
DNAJC19	-0.910649	4.14103	-3.57912	0.000611959	0.00576104	-0.523163	Down
SNX13	-0.724794	6.84779	-3.5781	0.000613989	0.00577457	-0.526184	Down
MYEOV	0.599147	10.5239	3.57769	0.000614808	0.00577567	-0.527401	Up
TRIM52-AS1	0.508036	8.94985	3.57742	0.000615362	0.00577567	-0.528222	Up
TMCC2	0.625042	11.2867	3.57716	0.000615882	0.00577567	-0.528993	Up
RUVBL2	0.573329	6.28092	3.57609	0.000618017	0.00579013	-0.53215	Up
NAA38	0.695913	9.55064	3.57391	0.000622421	0.00582091	-0.538628	Up
AF124730.1	-1.26878	3.67474	-3.57373	0.000622804	0.00582091	-0.53919	Down
CYBC1	0.506289	9.19614	3.57358	0.000623093	0.00582091	-0.539613	Up
NAP1L4P3	-0.781091	5.12468	-3.57157	0.00062718	0.00584745	-0.545577	Down
HPGD	-0.745258	10.1656	-3.57136	0.00062762	0.00584745	-0.546217	Down
MOV10	1.14257	3.82676	3.5713	0.000627733	0.00584745	-0.546381	Up
MYH9	0.569588	14.4355	3.57029	0.000629811	0.00586121	-0.549396	Up
TRIM56	0.526524	6.73871	3.5654	0.000639903	0.00594945	-0.563895	Up
FAM193B	0.598048	6.08704	3.56477	0.00064122	0.00595602	-0.56577	Up
MTCO1P53	-1.1974	4.66136	-3.56411	0.000642599	0.00596315	-0.56773	Down
ZNF367	-0.663884	9.76219	-3.56161	0.000647841	0.00600607	-0.575139	Down
MICOS10	-0.69758	5.92244	-3.56131	0.000648464	0.00600614	-0.576015	Down
ATXN7L3	0.539431	7.06279	3.55995	0.000651345	0.00602577	-0.580058	Up
MT-TH	-0.843537	11.2655	-3.55972	0.000651818	0.00602577	-0.580721	Down
COG6	-0.778519	6.08864	-3.55785	0.000655807	0.00604821	-0.586284	Down
COMMD6	-0.6693	6.37777	-3.55758	0.000656371	0.00604821	-0.587067	Down
FBXL13	-1.053	4.74732	-3.55741	0.000656727	0.00604821	-0.587561	Down
PTAFR	0.60748	8.89876	3.55696	0.000657699	0.00605143	-0.588911	Up
ECH1	0.607991	7.10914	3.55527	0.000661315	0.00606755	-0.593909	Up
EMP3	0.615321	11.926	3.55474	0.000662461	0.00607235	-0.595488	Up
MAD2L1BP	0.682833	9.03449	3.55117	0.000670164	0.00613144	-0.606029	Up
SHOC2	-0.543145	11.4442	-3.54888	0.000675157	0.00616408	-0.612796	Down
THAP12	-0.686325	8.09627	-3.54753	0.000678125	0.00617561	-0.616794	Down
TSN	-0.680877	6.37893	-3.54723	0.000678792	0.00617561	-0.61769	Down
CSPP1	-0.656942	7.02588	-3.54585	0.000681823	0.00618723	-0.621751	Down
MYL6P3	-0.762808	4.92764	-3.5431	0.000687934	0.00623429	-0.629885	Down
SFXN5	0.654701	5.9284	3.54287	0.000688438	0.00623429	-0.630552	Up
HEXIM2	0.581776	7.07551	3.54206	0.000690258	0.00624403	-0.632958	Up
MRPS34	0.552267	7.1853	3.53877	0.000697647	0.00628902	-0.642663	Up
LINC01088	-0.880188	9.64408	-3.53844	0.000698381	0.00628902	-0.643621	Down
QSOX1	0.731865	7.70437	3.53809	0.000699184	0.00628902	-0.644668	Up
FRMD3	0.601035	12.9218	3.53777	0.000699896	0.00628902	-0.645596	Up
ZNF571-AS1	-1.00893	4.9675	-3.53677	0.000702179	0.00629829	-0.648564	Down
PLEKHJ1	0.544712	8.86599	3.53658	0.000702608	0.00629829	-0.649121	Up
ALG8	-0.742818	5.9939	-3.53602	0.00070387	0.00630381	-0.650756	Down
TBC1D13	0.51227	9.7874	3.53491	0.000706424	0.00631508	-0.654056	Up
MT-TV	-0.71322	12.9925	-3.53324	0.000710249	0.00633853	-0.658977	Down
USP12	-0.508081	10.4705	-3.53285	0.00071114	0.00633853	-0.660119	Down
SP2	0.532399	8.37276	3.52905	0.00071992	0.00640636	-0.671299	Up
KLHL7	-0.666388	6.33296	-3.52736	0.000723858	0.00643138	-0.676269	Down
MOB3A	0.631729	6.8051	3.52689	0.000724968	0.00643138	-0.677665	Up
MTND5P10	-0.984455	4.07194	-3.52686	0.000725032	0.00643138	-0.677745	Down
BBOF1	-0.548093	9.27236	-3.5262	0.000726576	0.00643138	-0.679683	Down
GNG8	0.707489	8.90692	3.52567	0.000727838	0.00643138	-0.681264	Up
AK9	-0.580798	6.16221	-3.52559	0.00072801	0.00643138	-0.681479	Down
PLS3	-0.728587	6.49642	-3.52531	0.000728665	0.00643138	-0.682299	Down
AL441992.1	-0.542064	7.60257	-3.52459	0.000730366	0.00643822	-0.684423	Down
AC112198.2	-1.1758	2.98534	-3.52443	0.00073076	0.00643822	-0.684915	Down
SLC39A3	0.500373	10.9671	3.52131	0.000738154	0.00649142	-0.694085	Up
CENPE	-0.936582	5.78866	-3.52087	0.000739189	0.00649142	-0.695361	Down
LINC02256	0.67951	4.36313	3.52076	0.000739461	0.00649142	-0.695696	Up
PDGFB	0.529622	8.10082	3.5201	0.000741027	0.00649416	-0.697623	Up
PRRC2B	0.683311	5.50049	3.51694	0.000748623	0.00653808	-0.706911	Up
ZBTB7B	0.707881	6.2165	3.5169	0.000748718	0.00653808	-0.707028	Up
MTND4P35	-0.782849	6.35445	-3.51683	0.000748896	0.00653808	-0.707244	Down
INIP	-0.696763	5.46896	-3.51659	0.000749469	0.00653808	-0.70794	Down
BTBD1	-0.502713	9.74895	-3.51617	0.000750496	0.00654119	-0.709187	Down
TNFRSF14	0.546295	8.20979	3.51489	0.000753587	0.00656226	-0.71293	Up
FES	0.750322	7.35489	3.51379	0.000756267	0.00657972	-0.716163	Up
ZNF160	-0.762791	5.683	-3.51342	0.00075716	0.00658048	-0.717238	Down
HSPA6	1.48493	3.64803	3.51122	0.000762547	0.00659904	-0.723693	Up
STARD10	0.909802	4.51361	3.50976	0.000766143	0.00661963	-0.727978	Up
SERINC1	-0.549855	8.61348	-3.50971	0.000766284	0.00661963	-0.728145	Down
GCLM	-0.510577	9.99097	-3.50802	0.000770471	0.00664471	-0.733107	Down
ESYT2	-0.712928	6.41084	-3.50798	0.00077055	0.00664471	-0.7332	Down
LCA5	-0.766322	6.40762	-3.50694	0.000773146	0.00666121	-0.736262	Down
CCDC12	0.563861	5.09511	3.50525	0.00077735	0.00669152	-0.7412	Up
PIM2	1.06022	5.06867	3.50343	0.000781927	0.00671906	-0.746544	Up
GNAQ	-0.704273	11.8311	-3.50166	0.000786381	0.00675074	-0.751715	Down
ITGB1BP1	-0.610625	6.49055	-3.50142	0.000786998	0.00675074	-0.752429	Down
NEK7	-0.538244	11.0481	-3.50065	0.000788963	0.00676165	-0.754699	Down
DZIP3	-1.13727	3.40924	-3.49903	0.000793071	0.00678036	-0.759427	Down
SLC22A23	0.500431	8.6192	3.49903	0.00079308	0.00678036	-0.759437	Up
PPIL4	-0.745647	6.54873	-3.49842	0.000794622	0.00678036	-0.761205	Down
HGS	0.618567	6.7898	3.49713	0.00079792	0.00680255	-0.764975	Up
HIST1H1C	0.541006	10.319	3.49268	0.000809426	0.00688705	-0.778005	Up
SMNDC1	-0.598462	8.12547	-3.49248	0.00080995	0.00688705	-0.778595	Down
FOXN3	0.596308	6.39256	3.49104	0.000813681	0.00691274	-0.782776	Up
DARS	-0.618361	8.57034	-3.49028	0.000815682	0.00692371	-0.785012	Down
COL4A3BP	-0.566751	7.28399	-3.48945	0.000817868	0.00693623	-0.787448	Down
H3F3C	-0.994409	3.16428	-3.48811	0.000821375	0.00695992	-0.791341	Down
LSM6	-0.724965	4.43622	-3.48687	0.000824669	0.00697572	-0.794983	Down
NR1D2	-0.708243	7.83493	-3.48287	0.000835298	0.0070595	-0.806635	Down
CPNE5	0.54737	12.1934	3.47924	0.000845076	0.00713596	-0.817222	Up
PSMD9	0.517164	5.3412	3.47809	0.00084821	0.00714387	-0.82059	Up
DNMT3A	0.552387	5.79449	3.47683	0.000851619	0.00715139	-0.824238	Up
AP2A1	0.526639	6.42836	3.47678	0.000851755	0.00715139	-0.824384	Up
SCLT1	-0.689823	9.55683	-3.47672	0.000851934	0.00715139	-0.824574	Down
MYO1F	1.24819	6.53458	3.47654	0.000852423	0.00715139	-0.825096	Up
SIAH2	-0.716607	11.338	-3.47641	0.00085277	0.00715139	-0.825467	Down
ZNF630	-1.1824	3.43517	-3.47466	0.000857573	0.00717932	-0.830575	Down
CXXC4	-0.806001	5.99681	-3.4738	0.000859929	0.00718855	-0.833071	Down
ALMS1	-0.836298	4.54949	-3.47372	0.00086015	0.00718855	-0.833304	Down
XKR3	-1.38096	2.97554	-3.47285	0.000862566	0.00720258	-0.835856	Down
GLB1	0.526679	8.04926	3.47249	0.000863538	0.00720308	-0.83688	Up
SMU1	-0.515584	7.10748	-3.47229	0.000864104	0.00720308	-0.837475	Down
SPHK1	0.531407	10.4834	3.47002	0.000870397	0.00723082	-0.844075	Up
MINDY2	-0.637335	8.44193	-3.46969	0.000871312	0.00723226	-0.84503	Down
KDM6A	-0.602742	6.49869	-3.46931	0.000872373	0.00723491	-0.846137	Down
ARAP1	0.651516	8.43749	3.46891	0.000873486	0.00723799	-0.847297	Up
GIT1	1.10399	3.00135	3.46623	0.000881016	0.00728546	-0.855103	Up
AC144652.1	0.512581	10.2312	3.46607	0.000881456	0.00728546	-0.855557	Up
MTCO1P22	-0.761728	6.24306	-3.46462	0.000885548	0.0073069	-0.859768	Down
AL118516.1	1.38648	3.28036	3.46219	0.00089247	0.00735581	-0.866847	Up
CWF19L2	-1.06758	4.1632	-3.45997	0.000898805	0.00739127	-0.873278	Down
IFI27L2	0.607922	10.1765	3.45655	0.000908683	0.00745642	-0.883214	Up
OTUD6B-AS1	-0.634601	9.43624	-3.45625	0.00090955	0.00745642	-0.884081	Down
ARSK	-0.527076	7.63668	-3.45485	0.000913633	0.00748167	-0.888153	Down
RN7SL1	0.701842	13.7051	3.45416	0.000915644	0.00748929	-0.890152	Up
PREPL	-0.731486	6.10608	-3.454	0.000916099	0.00748929	-0.890603	Down
RNASEK	0.585958	8.60526	3.45257	0.000920283	0.00750462	-0.894745	Up
CTNNAL1	-0.518718	10.6772	-3.45145	0.000923579	0.0075252	-0.897994	Down
TRIM24	0.609661	8.12445	3.45094	0.000925085	0.00753118	-0.899475	Up
ZC3H12B	-0.534568	6.71674	-3.4498	0.00092846	0.00754606	-0.902785	Down
TRIM22	1.63327	5.44056	3.44784	0.00093429	0.00758213	-0.908474	Up
SDAD1	-1.08327	3.98276	-3.44778	0.000934454	0.00758213	-0.908633	Down
PTP4A2P2	-0.547592	11.2156	-3.44564	0.000940848	0.00761656	-0.91483	Down
STARD3	0.578226	6.90968	3.44558	0.000941039	0.00761656	-0.915014	Up
AP002444.1	-0.795863	5.98755	-3.44466	0.000943796	0.00763254	-0.917672	Down
CBFA2T3	0.745524	6.76751	3.44386	0.000946195	0.0076456	-0.91998	Up
ME2	-0.574145	7.4765	-3.44325	0.000948045	0.00765421	-0.921754	Down
HMGN3	-0.728228	6.48048	-3.44259	0.000950046	0.00766402	-0.923671	Down
WDR43	-0.84923	4.52076	-3.43915	0.000960491	0.00773549	-0.933606	Down
GLYAT	-1.12781	3.67904	-3.43835	0.000962939	0.0077488	-0.935917	Down
MTND6P3	-0.836325	4.67122	-3.43685	0.000967551	0.0077795	-0.940259	Down
ABHD11	0.646128	6.77351	3.43639	0.000968963	0.00778443	-0.941583	Up
PQLC3	-0.661223	6.69977	-3.43382	0.000976913	0.007827	-0.949006	Down
F8	-0.794708	7.45788	-3.43318	0.00097889	0.007827	-0.950842	Down
MGLL	0.521541	12.8948	3.43309	0.000979184	0.007827	-0.951115	Up
RPL39	-0.694773	4.54155	-3.433	0.000979457	0.007827	-0.951368	Down
UBE2D3-AS1	-0.696047	5.40009	-3.43284	0.000979959	0.007827	-0.951834	Down
STIM2-AS1	0.735729	6.65951	3.43261	0.000980682	0.007827	-0.952504	Up
AP000646.1	-1.19843	2.87457	-3.43091	0.000985979	0.00785642	-0.957397	Down
HDGFL3	-0.581864	6.75251	-3.42873	0.000992832	0.00790456	-0.963687	Down
ACADVL	0.625855	9.5889	3.4282	0.000994506	0.00791143	-0.965218	Up
RO60	-0.53258	10.6961	-3.42645	0.00100005	0.00794903	-0.970264	Down
BZW2	-0.755382	5.38743	-3.42618	0.00100092	0.00794949	-0.971057	Down
BLMH	-1.09738	2.68302	-3.42589	0.00100184	0.00795029	-0.971887	Down
AC093809.1	-0.960078	5.96277	-3.42341	0.00100974	0.00800002	-0.979026	Down
HDAC2	-0.550995	8.35801	-3.42283	0.00101162	0.00800185	-0.980708	Down
IMPACT	-1.05125	3.86063	-3.41899	0.001024	0.00808671	-0.991759	Down
WDR34	0.625256	5.71742	3.4177	0.00102821	0.00811341	-0.995486	Up
AUP1	0.548827	7.21066	3.41666	0.00103161	0.00813366	-0.998483	Up
IARS	-1.33415	2.87535	-3.41357	0.00104176	0.00819119	-1.00737	Down
AL138995.1	0.693126	7.65885	3.4135	0.00104197	0.00819119	-1.00755	Up
APEX1	0.68326	7.16613	3.41341	0.00104227	0.00819119	-1.00781	Up
PAN3-AS1	-0.726987	5.20503	-3.4131	0.00104329	0.00819259	-1.0087	Down
APPL1	-0.584533	8.85975	-3.41143	0.00104882	0.00822943	-1.0135	Down
CCAR1	-0.525974	8.5534	-3.40927	0.00105602	0.00827256	-1.01971	Down
EXOSC5	0.708252	3.72497	3.40899	0.00105696	0.00827329	-1.02052	Up
PTK2B	0.581852	7.38769	3.40769	0.00106132	0.00830079	-1.02425	Up
ZNF800	-0.610547	5.97327	-3.40565	0.00106821	0.00833662	-1.03012	Down
CHCHD7	-0.563497	5.73079	-3.40532	0.00106932	0.00833662	-1.03107	Down
PTPN6	0.55354	8.74054	3.40426	0.00107292	0.00835796	-1.03412	Up
CSF2RB	1.40848	5.72838	3.40279	0.00107791	0.00838317	-1.03833	Up
PTENP1-AS	-1.41957	4.08834	-3.40261	0.00107853	0.00838317	-1.03885	Down
ATOX1	0.540106	8.37309	3.40246	0.00107903	0.00838317	-1.03927	Up
ZFAND1	-0.572303	12.1343	-3.40207	0.00108034	0.00838317	-1.04038	Down
NAA15	-0.802204	5.43434	-3.40156	0.00108211	0.00838849	-1.04186	Down
TCF7L2	1.1886	2.87184	3.40134	0.00108286	0.00838849	-1.04248	Up
ZNHIT1	0.50563	6.83641	3.39396	0.00110838	0.00855904	-1.06362	Up
TTC39B	-0.518034	9.48608	-3.39369	0.00110932	0.00855951	-1.06439	Down
RPS25	-0.514043	7.60435	-3.39134	0.00111759	0.00861645	-1.07112	Down
IFIH1	1.39573	3.86884	3.39028	0.00112132	0.00863843	-1.07415	Up
C3orf79	-1.20475	3.65457	-3.38972	0.00112332	0.00864514	-1.07577	Down
LYSMD3	-0.732916	8.3396	-3.38925	0.00112498	0.00864613	-1.07711	Down
S100A6	1.01939	6.93444	3.38863	0.00112717	0.00865408	-1.07887	Up
TNFSF18	-1.15678	3.80501	-3.38831	0.00112834	0.00865408	-1.07981	Down
RAB38	-0.617465	5.67059	-3.38799	0.00112946	0.00865408	-1.08071	Down
DLST	0.539536	6.91747	3.38796	0.00112957	0.00865408	-1.08079	Up
TRPM7	-0.686376	5.64418	-3.38525	0.00113925	0.00872147	-1.08854	Down
PRSS27	0.83136	6.42184	3.38341	0.0011459	0.0087655	-1.09382	Up
AC109322.1	0.597803	5.47848	3.38117	0.00115399	0.00880445	-1.10019	Up
NSL1	-0.555761	6.34211	-3.381	0.00115461	0.00880445	-1.10068	Down
AC002456.1	-0.887289	7.25486	-3.37923	0.00116108	0.00883764	-1.10575	Down
MCM3AP	1.02288	3.76985	3.37906	0.00116168	0.00883764	-1.10622	Up
AL356489.2	-1.28903	4.13655	-3.37643	0.00117136	0.00889051	-1.11374	Down
XPO1	-0.54134	8.18807	-3.3755	0.00117477	0.00890252	-1.11638	Down
MRPL42	-0.72056	5.98057	-3.37437	0.00117897	0.00892328	-1.11961	Down
SLC1A5	0.979435	4.2784	3.37402	0.00118026	0.00892328	-1.1206	Up
SCOC-AS1	-1.06106	3.85946	-3.37346	0.00118234	0.00893212	-1.1222	Down
TASOR	-0.681157	5.84631	-3.37283	0.00118469	0.00894295	-1.124	Down
RNF181	0.577485	8.43884	3.37206	0.00118756	0.00894982	-1.12619	Up
RNF13	-0.592564	9.90212	-3.37185	0.00118835	0.00894982	-1.1268	Down
MRPL33	-0.703066	4.87025	-3.37121	0.00119072	0.00896075	-1.12861	Down
AHCTF1	-0.652468	8.60527	-3.36706	0.00120639	0.00906465	-1.14045	Down
AL627402.1	-0.513168	7.88232	-3.36633	0.00120915	0.00907838	-1.14252	Down
LINC00909	-0.912953	4.36193	-3.36573	0.00121144	0.00908689	-1.14424	Down
DOLPP1	0.574231	6.32825	3.36554	0.00121214	0.00908689	-1.14477	Up
PDE6D	0.523508	6.50097	3.36385	0.00121858	0.00911527	-1.14956	Up
PHF1	0.523445	6.46802	3.36354	0.0012198	0.00911527	-1.15047	Up
ROGDI	0.574379	6.62309	3.36318	0.00122118	0.00911527	-1.15149	Up
RNU2-14P	-0.641674	5.82404	-3.36306	0.00122163	0.00911527	-1.15183	Down
C19orf25	0.551939	7.40338	3.36067	0.00123081	0.00914943	-1.15861	Up
YKT6	0.588512	5.33972	3.35963	0.00123482	0.00917229	-1.16156	Up
SEC14L2	0.844333	4.98701	3.35895	0.00123746	0.00918493	-1.1635	Up
GMFG	0.587007	10.4461	3.35863	0.00123872	0.00918728	-1.16442	Up
CHMP1A	0.517743	9.31692	3.35645	0.00124722	0.00922628	-1.17061	Up
DLG1	-0.521453	8.51613	-3.3564	0.0012474	0.00922628	-1.17075	Down
SCYL1	0.584772	6.43378	3.3562	0.00124819	0.00922628	-1.17132	Up
CCDC7	-0.880714	8.72263	-3.35607	0.00124871	0.00922628	-1.1717	Down
TMEM126B	-0.714271	5.5992	-3.35427	0.00125577	0.00925874	-1.1768	Down
CCDC90B	-0.673667	7.17654	-3.35422	0.00125595	0.00925874	-1.17694	Down
ARID3B	0.597141	8.58519	3.35344	0.00125902	0.00927436	-1.17915	Up
LDLRAP1	0.571455	12.6909	3.35158	0.00126641	0.00931471	-1.18445	Up
GNPDA2	-0.661076	7.60828	-3.35019	0.00127191	0.00934107	-1.18837	Down
NKAPD1	-0.843888	4.8387	-3.34649	0.00128676	0.00943593	-1.19889	Down
MIEN1	0.547789	6.55418	3.34615	0.00128809	0.0094386	-1.19983	Up
LRRC40	-1.39282	2.80864	-3.34105	0.00130883	0.00957617	-1.21429	Down
TMEM170B	-1.18604	3.87583	-3.34079	0.00130988	0.00957667	-1.21502	Down
DNAL4	0.58417	6.6673	3.34004	0.00131296	0.00959196	-1.21714	Up
SNHG11	0.504413	8.02234	3.33962	0.0013147	0.00959747	-1.21834	Up
EIF3E	-0.838607	4.96116	-3.33914	0.00131668	0.00960476	-1.2197	Down
PRNP	-1.07288	7.31528	-3.33677	0.00132645	0.00966883	-1.2264	Down
AC116049.1	0.896536	3.61868	3.3363	0.00132841	0.00967583	-1.22773	Up
MCOLN1	0.951454	3.01328	3.33501	0.00133374	0.0096972	-1.23136	Up
RBL2	-0.506354	7.72984	-3.33488	0.00133432	0.0096972	-1.23176	Down
NABP1	0.844817	6.78594	3.3346	0.00133547	0.00969834	-1.23254	Up
AL592148.3	-1.00876	3.82656	-3.333	0.00134217	0.00971805	-1.23707	Down
EXOC5	-0.545003	8.62678	-3.33135	0.00134911	0.00976104	-1.24173	Down
NAA10	0.528744	6.76726	3.33087	0.00135113	0.0097678	-1.24309	Up
CD151	0.625852	11.4866	3.33065	0.00135205	0.0097678	-1.2437	Up
SELENOTP1	-0.901661	4.02054	-3.33023	0.00135382	0.00977335	-1.24489	Down
IRF3	0.534147	5.43556	3.32868	0.00136037	0.00981286	-1.24925	Up
LMO2	-0.723413	7.52394	-3.32819	0.00136247	0.00981286	-1.25065	Down
DAP	0.523979	12.2265	3.32818	0.0013625	0.00981286	-1.25068	Up
STRN3	-0.562058	7.43615	-3.32678	0.00136845	0.00982627	-1.25462	Down
JUNB	1.26934	6.27446	3.32637	0.00137022	0.00982627	-1.25578	Up
VPS13C	-0.681521	7.30105	-3.32514	0.00137549	0.0098434	-1.25926	Down
QPCT	1.48018	3.88938	3.3251	0.00137563	0.0098434	-1.25936	Up
RAB11FIP3	0.628507	8.90212	3.32403	0.00138024	0.00985567	-1.26238	Up
DOK6	-0.793597	7.4542	-3.32254	0.00138665	0.00989322	-1.26658	Down
POLDIP3	0.506138	7.28608	3.3212	0.00139247	0.00991296	-1.27036	Up
AC104564.5	-0.6532	5.13237	-3.31781	0.00140723	0.00999665	-1.2799	Down
FAM110A	0.605932	11.4125	3.31553	0.00141726	0.0100365	-1.28633	Up
ARHGEF26-AS1	-1.06616	4.36346	-3.31546	0.00141756	0.0100365	-1.28652	Down
CC2D1B	0.533176	6.42695	3.31432	0.00142261	0.0100541	-1.28974	Up
BET1L	0.721933	8.00151	3.31268	0.0014299	0.0100962	-1.29437	Up
MRE11	-0.683051	5.54616	-3.31231	0.00143154	0.0100962	-1.2954	Down
GNPTAB	-0.658	6.46505	-3.31228	0.00143167	0.0100962	-1.29548	Down
C11orf71	-0.676441	5.46879	-3.31154	0.00143497	0.0101122	-1.29756	Down
ZWILCH	-0.825566	5.8154	-3.30735	0.00145377	0.0102187	-1.30934	Down
GPATCH11	-0.775709	3.83399	-3.30499	0.00146449	0.010283	-1.31598	Down
PTENP1	-0.816306	7.23718	-3.30406	0.0014687	0.0102936	-1.31858	Down
TNPO2	0.643971	5.50935	3.30396	0.00146915	0.0102936	-1.31886	Up
CNTRL	-0.670005	5.51798	-3.30334	0.00147202	0.0103062	-1.32062	Down
GAK	0.561269	7.18122	3.30286	0.00147419	0.0103141	-1.32195	Up
ITPRIP	1.20041	4.4343	3.29985	0.00148803	0.0103959	-1.3304	Up
DIP2B	1.11189	3.09144	3.29813	0.00149598	0.0104291	-1.33522	Up
PPP6R1	0.649596	10.9982	3.29761	0.0014984	0.010431	-1.33668	Up
ZNF644	-0.558683	7.9179	-3.29666	0.00150281	0.0104543	-1.33934	Down
RN7SL2	0.733837	12.9585	3.2962	0.00150495	0.0104617	-1.34063	Up
CTR9	-0.505231	10.2161	-3.29465	0.00151224	0.01049	-1.345	Down
MORC1	-0.657645	8.23095	-3.29394	0.00151557	0.0104981	-1.34698	Down
UPF3B	-0.636612	5.47113	-3.29306	0.0015197	0.0105142	-1.34945	Down
PHF6	-0.723973	5.08947	-3.29281	0.00152089	0.0105142	-1.35015	Down
RTN3P1	-0.680775	3.79515	-3.29276	0.00152112	0.0105142	-1.35029	Down
PLAUR	1.63839	3.61426	3.29146	0.00152724	0.0105415	-1.35392	Up
MT-TY	-0.773345	7.69538	-3.29055	0.00153155	0.0105638	-1.35647	Down
MT-ND3	-0.565796	15.2961	-3.28937	0.00153718	0.0105952	-1.35978	Down
RAB6B	0.644444	9.51905	3.28842	0.00154168	0.0106186	-1.36242	Up
PARP10	1.44749	4.137	3.28517	0.00155729	0.0107035	-1.37153	Up
DUSP1	1.85399	7.2369	3.28449	0.00156058	0.0107068	-1.37343	Up
IMPDH1	0.804154	6.46536	3.28438	0.00156107	0.0107068	-1.37372	Up
C3orf86	0.749853	4.32949	3.28381	0.00156384	0.0107108	-1.37532	Up
MNAT1	-0.823441	3.87024	-3.2787	0.00158876	0.0108509	-1.3896	Down
RARRES1	-0.918231	5.04651	-3.27757	0.00159431	0.0108812	-1.39276	Down
LINC01881	-0.637354	8.6817	-3.27453	0.00160938	0.0109611	-1.40125	Down
NCOA4	-0.769776	16.1679	-3.27396	0.00161218	0.0109707	-1.40283	Down
DEPP1	1.3323	7.0602	3.27361	0.00161395	0.0109707	-1.40382	Up
INKA2	0.592007	9.92324	3.27335	0.00161522	0.0109707	-1.40453	Up
ERCC6L2	-0.811387	5.56675	-3.27334	0.0016153	0.0109707	-1.40457	Down
KRR1	-0.743033	5.62366	-3.27165	0.00162374	0.0110059	-1.40928	Down
RIC8A	0.568692	9.35162	3.27144	0.0016248	0.0110059	-1.40987	Up
RET	0.645657	6.04475	3.2714	0.00162498	0.0110059	-1.40997	Up
HEXA	0.56247	5.84193	3.27059	0.00162902	0.0110256	-1.41221	Up
CCDC146	-1.01097	4.00054	-3.27011	0.00163146	0.0110343	-1.41356	Down
AC108136.1	-0.540106	9.1626	-3.26929	0.00163557	0.0110386	-1.41584	Down
LINC01684	-1.00836	4.64889	-3.26917	0.00163619	0.0110386	-1.41618	Down
FTH1P16	-0.581915	7.62122	-3.26909	0.0016366	0.0110386	-1.41641	Down
SLC25A5-AS1	-0.739092	4.72181	-3.26612	0.00165167	0.0111325	-1.42468	Down
DDX46	-0.688201	4.82884	-3.26471	0.00165885	0.0111578	-1.4286	Down
MX2	1.38682	4.242	3.26471	0.00165885	0.0111578	-1.4286	Up
NFYB	-0.873087	7.84924	-3.26122	0.00167677	0.0112705	-1.4383	Down
MED21	-0.564516	6.8485	-3.26043	0.00168089	0.0112882	-1.44052	Down
ADGRE5	0.815297	7.39772	3.26027	0.00168171	0.0112882	-1.44096	Up
FXYD5	0.560785	12.0903	3.25995	0.00168338	0.0112916	-1.44186	Up
ELOVL6	0.732517	4.58533	3.25913	0.0016876	0.0113081	-1.44412	Up
ZNF75D	-0.828736	4.78036	-3.25744	0.00169643	0.011344	-1.44883	Down
PRRT3	0.697999	5.73178	3.25677	0.00169995	0.0113481	-1.4507	Up
P2RX4	0.850408	4.97878	3.25645	0.00170162	0.0113515	-1.45158	Up
DYM	-0.505202	8.43041	-3.25571	0.00170548	0.0113695	-1.45363	Down
PTPN4	-0.623066	5.98869	-3.25436	0.00171261	0.0114063	-1.4574	Down
CCDC14	-0.54716	6.45829	-3.25422	0.00171334	0.0114063	-1.45778	Down
PISD	0.711498	5.20424	3.25258	0.00172199	0.0114482	-1.46233	Up
TMEM163	-0.533849	7.03133	-3.25214	0.00172429	0.0114538	-1.46353	Down
SOCS4	-0.756555	4.89345	-3.25198	0.00172517	0.0114538	-1.464	Down
ARFGAP2	0.511403	7.79426	3.24993	0.00173606	0.0115104	-1.46967	Up
SPC25	-1.27681	3.8343	-3.24933	0.00173929	0.0115118	-1.47135	Down
ETNK1	-0.574489	7.14525	-3.24931	0.00173937	0.0115118	-1.47139	Down
HIBCH	-0.557421	6.06924	-3.24923	0.00173981	0.0115118	-1.47162	Down
AC090114.3	-0.969687	4.52545	-3.24832	0.0017447	0.0115285	-1.47415	Down
KIF3A	-0.788608	3.94836	-3.24808	0.00174598	0.0115292	-1.47482	Down
FTH1P7	0.534493	8.17477	3.24723	0.00175054	0.0115514	-1.47717	Up
ZNF561-AS1	-0.776395	4.65382	-3.24687	0.00175249	0.0115565	-1.47817	Down
SNHG17	0.584154	6.93174	3.24612	0.00175649	0.0115687	-1.48023	Up
UACA	-0.558008	8.68005	-3.24608	0.00175672	0.0115687	-1.48035	Down
MROH1	0.532801	6.41099	3.24446	0.00176551	0.0116158	-1.48485	Up
GADD45G	1.03272	5.60202	3.24419	0.00176695	0.0116158	-1.48559	Up
NUP62CL	-1.19127	4.66049	-3.2408	0.00178546	0.0117184	-1.49499	Down
NHLRC2	-0.627081	8.01791	-3.23802	0.00180074	0.0117949	-1.50268	Down
FBXO48	-0.511655	7.16923	-3.23465	0.00181942	0.0119093	-1.51199	Down
LSM12P1	0.606619	4.85573	3.23425	0.00182164	0.0119158	-1.51309	Up
RBM42	0.519317	6.8888	3.23401	0.00182299	0.0119166	-1.51376	Up
DHX36	-0.728832	6.16359	-3.23282	0.00182964	0.0119521	-1.51704	Down
ZNF615	-1.06191	4.21804	-3.23224	0.0018329	0.0119654	-1.51865	Down
POT1	-0.9308	6.82788	-3.23125	0.00183848	0.0119791	-1.52139	Down
GMIP	0.598635	8.27947	3.23121	0.00183868	0.0119791	-1.52149	Up
AKAP7	-0.702201	7.93735	-3.23079	0.00184105	0.0119865	-1.52265	Down
ALDH16A1	0.567011	5.95261	3.23018	0.0018445	0.0120009	-1.52434	Up
GFM2	-0.816018	4.32839	-3.22969	0.0018473	0.0120111	-1.5257	Down
C15orf54	-0.845379	10.143	-3.22838	0.00185473	0.0120477	-1.52932	Down
ARMC1	-0.771675	4.81126	-3.22826	0.00185539	0.0120477	-1.52965	Down
PLEKHM2	0.934633	3.77876	3.2273	0.00186083	0.0120749	-1.53228	Up
RWDD1	-0.729787	8.01608	-3.22653	0.00186522	0.0120954	-1.53441	Down
EXOSC4	0.612898	8.44279	3.22611	0.00186762	0.0121029	-1.53557	Up
ARHGAP5	-0.581348	9.7427	-3.2257	0.00186996	0.0121101	-1.5367	Down
ASB16-AS1	0.52062	6.64921	3.22429	0.00187804	0.0121463	-1.54059	Up
TRAK1	-1.02748	2.90627	-3.22164	0.00189335	0.0122317	-1.54791	Down
PCNT	0.60546	5.63086	3.22143	0.00189458	0.0122317	-1.54849	Up
IFI44L	1.81388	5.47233	3.21988	0.00190357	0.0122626	-1.55276	Up
RGS3	0.688781	9.45348	3.21942	0.00190625	0.0122659	-1.55403	Up
SLC7A5	0.993221	7.34517	3.21914	0.00190785	0.0122659	-1.55478	Up
ATXN10	-0.506043	7.6677	-3.21581	0.00192737	0.0123557	-1.56396	Down
ADAT2	-0.511772	7.60062	-3.21568	0.00192817	0.0123557	-1.56433	Down
MED25	0.586767	4.74705	3.21494	0.00193252	0.0123731	-1.56637	Up
SCAMP1	-0.571176	8.85452	-3.21479	0.00193342	0.0123731	-1.56678	Down
EXTL2	-0.778197	4.43314	-3.21127	0.00195425	0.0124737	-1.57644	Down
PATL2	0.623052	7.09788	3.21077	0.00195726	0.0124847	-1.57783	Up
TRUB2	0.562221	8.66206	3.20925	0.00196635	0.0125345	-1.58201	Up
AL022344.1	0.53219	8.21418	3.20878	0.00196915	0.0125442	-1.58329	Up
ANKRD28	-0.506039	13.1216	-3.20562	0.00198824	0.012641	-1.59198	Down
TMEM116	-0.991778	4.66286	-3.20537	0.00198976	0.0126423	-1.59267	Down
ELMSAN1	0.573922	6.78857	3.20392	0.00199858	0.0126819	-1.59666	Up
IP6K1	0.621737	7.93329	3.20351	0.00200107	0.0126838	-1.59778	Up
EGLN1	1.24217	3.9929	3.20344	0.00200147	0.0126838	-1.59796	Up
KEL	1.34692	3.67445	3.20291	0.00200473	0.0126962	-1.59942	Up
MINK1	0.541128	10.7002	3.20138	0.00201408	0.0127471	-1.60361	Up
C6orf106	0.590548	7.09161	3.19994	0.00202294	0.0127866	-1.60757	Up
AC020634.1	-0.805379	5.80989	-3.19929	0.00202695	0.0128037	-1.60935	Down
ERVK3-1	-0.68776	4.91932	-3.19872	0.00203047	0.0128176	-1.61092	Down
STRBP	-0.597158	7.41134	-3.19687	0.00204191	0.0128785	-1.61598	Down
FCGR3B	1.53228	7.44908	3.19673	0.00204276	0.0128785	-1.61635	Up
GP5	0.573433	8.74398	3.19511	0.00205287	0.0129339	-1.6208	Up
FKBP1C	-0.570505	5.8898	-3.19476	0.00205505	0.0129388	-1.62176	Down
NBDY	-0.575009	8.64646	-3.19334	0.00206394	0.0129784	-1.62564	Down
INTS5	1.05108	3.49019	3.19144	0.00207591	0.013037	-1.63085	Up
TXN2	0.51721	5.79196	3.19	0.00208505	0.0130691	-1.6348	Up
LINC00467	-0.605674	5.51366	-3.18796	0.00209797	0.0131217	-1.64037	Down
AC044802.2	-0.872977	3.7725	-3.18787	0.00209855	0.0131217	-1.64062	Down
AC104083.1	-0.677855	7.82498	-3.18783	0.00209883	0.0131217	-1.64074	Down
LRPPRC	-0.968543	3.82829	-3.18521	0.00211558	0.0132069	-1.64789	Down
PYGB	0.506888	12.4123	3.18506	0.00211651	0.0132069	-1.64829	Up
BLVRB	0.530162	6.54675	3.18468	0.00211896	0.0132137	-1.64933	Up
CDK5RAP2	0.610084	9.64651	3.18445	0.00212044	0.0132145	-1.64996	Up
SELPLG	1.08452	6.55464	3.18385	0.0021243	0.0132301	-1.65159	Up
ATG5	-0.541588	5.97279	-3.18234	0.00213406	0.0132824	-1.65572	Down
PCSK7	0.53619	7.52741	3.18205	0.00213598	0.0132858	-1.65653	Up
MED22	1.04276	3.53666	3.17813	0.00216152	0.013402	-1.66723	Up
ATP2A3	0.621932	12.9467	3.17628	0.00217367	0.0134687	-1.67227	Up
LSM5	-0.968653	4.17686	-3.17326	0.00219365	0.013579	-1.68051	Down
CNN2	0.697068	9.61072	3.17302	0.00219525	0.013579	-1.68117	Up
HMGB1P10	-0.616726	6.76373	-3.17296	0.00219563	0.013579	-1.68132	Down
PARPBP	-0.780187	5.95747	-3.17228	0.00220013	0.0135982	-1.68316	Down
GART	0.751662	3.64597	3.17028	0.00221355	0.0136585	-1.68863	Up
GPR180	-0.529227	7.61584	-3.17024	0.00221375	0.0136585	-1.68872	Down
DENND5A	1.03145	3.89856	3.16998	0.0022155	0.0136585	-1.68943	Up
USP10	-0.53451	10.5601	-3.16953	0.00221854	0.0136686	-1.69066	Down
MKNK1	0.517018	8.21711	3.16921	0.00222071	0.0136733	-1.69154	Up
AC104653.2	-0.980601	3.43429	-3.16831	0.00222675	0.0136866	-1.69398	Down
GSPT1	-0.565642	6.69397	-3.16826	0.00222707	0.0136866	-1.69411	Down
TTC9C	0.603729	5.67276	3.1675	0.00223221	0.0136923	-1.69619	Up
RARA	0.917249	3.92831	3.16619	0.00224105	0.0137292	-1.69974	Up
FGD4	-0.628668	5.84093	-3.16445	0.00225288	0.0137744	-1.70448	Down
DSTNP2	-0.625373	6.25694	-3.16412	0.00225514	0.0137744	-1.70538	Down
SLC38A2	-0.59415	9.14275	-3.16333	0.00226055	0.0137822	-1.70753	Down
LILRB3	1.68455	3.56249	3.16326	0.00226099	0.0137822	-1.70771	Up
RNF32	-0.968294	2.92312	-3.16235	0.00226728	0.0138118	-1.71021	Down
CDC42P6	-0.762383	5.6977	-3.16002	0.00228327	0.0138832	-1.71653	Down
SLC3A2	0.543201	8.16288	3.15837	0.00229469	0.013944	-1.72102	Up
KLHL2	-0.844065	5.54727	-3.15802	0.00229713	0.0139501	-1.72197	Down
CPM	1.21466	4.82061	3.15465	0.00232058	0.014075	-1.73111	Up
TMEM254	-0.892969	3.57068	-3.15379	0.00232661	0.0141028	-1.73344	Down
XPOT	-0.608736	5.84577	-3.15323	0.00233056	0.014118	-1.73497	Down
ANAPC13	-0.610956	7.18978	-3.14826	0.00236571	0.0143131	-1.74842	Down
NUP214	0.546593	5.39344	3.14646	0.00237857	0.014382	-1.75329	Up
AP003049.2	-0.599645	8.66134	-3.14593	0.00238241	0.0143963	-1.75474	Down
NUP160	-1.03027	3.87602	-3.14494	0.00238951	0.0144144	-1.75742	Down
AP000763.2	-0.940943	7.8825	-3.14476	0.0023908	0.0144144	-1.75791	Down
DYNLL1P1	-0.821431	3.0857	-3.14469	0.00239131	0.0144144	-1.7581	Down
MGRN1	0.548833	5.8513	3.1438	0.00239776	0.0144265	-1.76052	Up
BORCS7	-0.501961	5.92506	-3.14354	0.00239958	0.0144285	-1.7612	Down
MYD88	1.22342	5.73737	3.14278	0.00240512	0.014453	-1.76327	Up
AC008035.1	-0.51608	7.99594	-3.14183	0.00241198	0.0144828	-1.76583	Down
FOXD2-AS1	0.605519	5.90865	3.13925	0.00243077	0.0145533	-1.7728	Up
C14orf119	-0.502237	9.73025	-3.13884	0.00243376	0.0145533	-1.77391	Down
TACC3	0.517865	10.3084	3.13664	0.00244997	0.0146413	-1.77987	Up
SLC25A15	-0.684467	7.04768	-3.13498	0.00246221	0.0146874	-1.78435	Down
EHD2	0.50377	7.88114	3.13227	0.00248235	0.0147985	-1.79167	Up
IRF1	1.10163	5.53795	3.13133	0.00248934	0.0148311	-1.7942	Up
PSMA6	0.502524	6.79412	3.13016	0.00249812	0.0148744	-1.79736	Up
ZNF252P	-1.18466	3.34316	-3.12916	0.00250563	0.0149023	-1.80006	Down
TRIM11	1.05055	2.80862	3.12913	0.00250587	0.0149023	-1.80014	Up
C1orf87	-1.39559	4.49211	-3.12691	0.00252258	0.0149834	-1.80611	Down
CEP85L	-0.90767	4.82114	-3.12545	0.00253368	0.0150335	-1.81005	Down
SNRNP27	-0.663675	5.28931	-3.12539	0.0025341	0.0150335	-1.8102	Down
BTN2A1	0.712293	5.15963	3.12346	0.00254881	0.0151024	-1.8154	Up
FPR2	1.61459	3.69451	3.12258	0.00255559	0.0151334	-1.81779	Up
CUL3	-0.940062	5.36464	-3.12038	0.00257247	0.0151924	-1.8237	Down
HELQ	-0.765944	4.78243	-3.1203	0.0025731	0.0151924	-1.82392	Down
RAD18	-0.743714	4.80694	-3.12027	0.00257334	0.0151924	-1.824	Down
LGR4	-1.11598	4.3441	-3.1192	0.00258159	0.0152318	-1.82687	Down
KSR1	0.523185	5.19112	3.1182	0.00258932	0.0152621	-1.82956	Up
MCM2	0.803179	6.33678	3.11748	0.00259493	0.0152679	-1.8315	Up
CLK3P2	0.642347	6.56427	3.1174	0.00259552	0.0152679	-1.83171	Up
DGAT2	1.40536	3.08931	3.11529	0.00261204	0.0153558	-1.8374	Up
ARHGAP1	0.57321	7.72726	3.11507	0.00261376	0.0153566	-1.83799	Up
SLC20A2	-0.574524	5.6026	-3.11416	0.00262086	0.0153891	-1.84043	Down
ZNF616	-0.634089	6.38884	-3.11387	0.00262311	0.015393	-1.8412	Down
TBXA2R	0.509276	10.4988	3.11152	0.00264162	0.015483	-1.84751	Up
S1PR4	1.05136	4.73535	3.11031	0.00265123	0.0155207	-1.85077	Up
C5orf51	-0.596261	7.56274	-3.10816	0.0026683	0.01561	-1.85653	Down
ETFB	0.712018	4.97036	3.10799	0.00266969	0.01561	-1.85699	Up
DDX21	-0.669787	6.23087	-3.10778	0.00267132	0.0156102	-1.85754	Down
PIGN	-0.926553	5.23895	-3.10668	0.00268018	0.0156526	-1.86052	Down
AL160191.3	-0.981836	3.93634	-3.10619	0.00268407	0.0156659	-1.86182	Down
EXOC7	0.507009	6.57456	3.10537	0.00269066	0.015695	-1.86402	Up
AC231981.1	0.716902	5.05895	3.10416	0.00270043	0.0157426	-1.86727	Up
TMEM39B	0.576182	7.77565	3.10245	0.0027142	0.0158039	-1.87183	Up
CPNE3	-0.609544	6.55042	-3.1013	0.00272356	0.0158363	-1.87492	Down
FNDC11	0.805222	4.07465	3.10117	0.00272463	0.0158363	-1.87527	Up
CCDC107	0.574657	6.0097	3.09841	0.00274715	0.0159198	-1.88266	Up
TMEM80	0.534249	5.24685	3.09698	0.00275888	0.0159593	-1.88648	Up
AP005329.2	0.553224	5.6279	3.09474	0.00277735	0.0160432	-1.89247	Up
GNL3	-0.580056	4.75949	-3.09463	0.00277833	0.0160432	-1.89278	Down
NCF1C	1.20139	4.26792	3.09364	0.00278655	0.0160812	-1.89543	Up
AC002076.2	-0.733246	5.44473	-3.09288	0.00279286	0.0160986	-1.89746	Down
NEDD4	-0.675975	5.28854	-3.09212	0.00279916	0.0161185	-1.89948	Down
HEMGN	-0.730069	12.0072	-3.09153	0.00280411	0.0161348	-1.90106	Down
LRRC32	0.660896	8.61946	3.09057	0.00281215	0.0161525	-1.90363	Up
MECOM	-0.846635	4.65849	-3.0902	0.0028152	0.0161605	-1.90461	Down
OS9	0.652521	6.55186	3.08981	0.00281851	0.01617	-1.90566	Up
SUZ12	-0.566876	5.9994	-3.08946	0.00282144	0.0161772	-1.90659	Down
PTDSS2	0.545722	7.43779	3.08906	0.00282478	0.0161869	-1.90765	Up
ZNF146	-0.534584	6.89704	-3.08885	0.00282654	0.0161875	-1.90821	Down
GRK2	0.710916	4.85577	3.08822	0.00283189	0.0161896	-1.90991	Up
AF127577.4	-0.649369	8.47313	-3.08802	0.00283356	0.0161896	-1.91043	Down
TFPT	0.627561	4.46276	3.08684	0.00284351	0.0162287	-1.91358	Up
CUL5	-0.517747	7.81372	-3.08682	0.00284372	0.0162287	-1.91364	Down
FBRS	0.527769	7.13234	3.08433	0.00286487	0.0163338	-1.92029	Up
CYP19A1	-1.0385	4.71653	-3.08422	0.00286576	0.0163338	-1.92056	Down
IDE	-0.96544	3.65588	-3.08395	0.00286809	0.0163338	-1.92129	Down
TENT2	-0.534186	6.82395	-3.08386	0.00286884	0.0163338	-1.92153	Down
AGTRAP	0.522094	9.20903	3.08335	0.00287319	0.016349	-1.92289	Up
ARID5A	0.69205	7.54665	3.08257	0.00287991	0.0163682	-1.92498	Up
AC090503.2	-1.10193	4.40063	-3.08014	0.00290075	0.0164761	-1.93144	Down
C17orf51	-0.526509	6.49751	-3.07996	0.00290229	0.0164761	-1.93192	Down
RHOT1	-0.655681	6.13616	-3.07894	0.0029111	0.0165069	-1.93463	Down
GALNT1	-0.729491	7.11068	-3.07847	0.0029152	0.0165206	-1.9359	Down
AC090061.1	-1.00851	3.03399	-3.07744	0.00292413	0.016547	-1.93864	Down
SH3BP5L	0.560392	7.31684	3.07648	0.00293246	0.0165799	-1.94119	Up
AC008074.2	-0.526258	5.61879	-3.07617	0.00293519	0.0165857	-1.94202	Down
AC027575.2	-0.736873	3.33331	-3.07572	0.00293909	0.0165981	-1.94321	Down
ATP13A4	-0.79278	7.42502	-3.07292	0.00296363	0.016694	-1.95066	Down
WHAMM	-0.694889	4.46581	-3.07281	0.00296462	0.016694	-1.95096	Down
NXT1	0.879754	3.41231	3.06866	0.00300132	0.016865	-1.96198	Up
FCF1	-0.868932	2.91591	-3.06834	0.00300416	0.016865	-1.96283	Down
PNPLA8	-0.615231	6.24023	-3.06831	0.00300445	0.016865	-1.96292	Down
ORC4	-0.55367	7.22249	-3.06821	0.00300537	0.016865	-1.96319	Down
SMG6	0.815711	3.936	3.06505	0.00303359	0.0169648	-1.97157	Up
PHF13	0.829602	4.71265	3.06273	0.00305452	0.0170439	-1.97772	Up
ZNF570	-0.857385	4.42833	-3.06271	0.00305472	0.0170439	-1.97778	Down
VMP1	-0.512891	7.84811	-3.06158	0.00306497	0.0170815	-1.98078	Down
HIST2H2BD	-0.693092	4.98812	-3.06085	0.00307162	0.0171088	-1.98272	Down
RBPJ	-0.504709	7.31648	-3.05849	0.00309316	0.0172189	-1.98898	Down
RNF216	0.533212	7.35038	3.05615	0.00311467	0.0173189	-1.99519	Up
RSRP1	0.67394	8.40247	3.05417	0.00313292	0.0174105	-2.00042	Up
RXYLT1	-0.75621	3.90835	-3.05248	0.00314861	0.0174877	-2.00489	Down
TTC30A	-0.999629	4.8929	-3.05128	0.0031598	0.0175323	-2.00807	Down
ZC3H15	-0.573549	6.54635	-3.05123	0.00316024	0.0175323	-2.00819	Down
ADAR	0.773266	9.03333	3.05054	0.00316675	0.0175585	-2.01003	Up
PIGB	-0.655124	6.2925	-3.04923	0.00317902	0.017616	-2.01349	Down
FPGT	-0.582818	6.73525	-3.04904	0.00318074	0.017616	-2.01398	Down
RGS9	0.511989	8.41539	3.04542	0.00321496	0.0177954	-2.02355	Up
MYO5C	-0.949915	3.70758	-3.045	0.00321892	0.0178072	-2.02466	Down
RNF122	0.867475	3.55717	3.04366	0.00323165	0.0178634	-2.02819	Up
RNPC3	-0.62898	4.84106	-3.04319	0.00323622	0.0178725	-2.02945	Down
HMGB1P12	0.902667	3.72661	3.04221	0.0032455	0.0179035	-2.03201	Up
CATIP-AS2	0.668257	4.19191	3.04002	0.00326657	0.0179897	-2.0378	Up
MEST	-0.901796	10.5804	-3.03979	0.00326878	0.0179897	-2.03841	Down
TMEM222	0.508163	7.92192	3.03956	0.00327104	0.0179897	-2.03903	Up
JMJD8	0.628475	7.10703	3.03893	0.00327711	0.0180066	-2.04069	Up
ODF2L	-0.671316	6.0207	-3.03725	0.00329331	0.0180752	-2.0451	Down
TRIM21	0.761177	5.4924	3.03629	0.00330264	0.0181093	-2.04763	Up
TNFSF13B	-0.508243	9.69167	-3.03623	0.00330323	0.0181093	-2.04779	Down
UBA2	-0.524684	5.8837	-3.03425	0.00332258	0.0181991	-2.05301	Down
KRBOX4	-0.949332	3.41738	-3.03117	0.00335287	0.0183197	-2.06113	Down
FADS2	0.538521	7.62193	3.03031	0.00336135	0.0183557	-2.06339	Up
ZZEF1	0.540122	6.98893	3.02949	0.00336946	0.0183897	-2.06555	Up
CBX3	-0.52577	9.78529	-3.02921	0.00337227	0.0183947	-2.06629	Down
ZMPSTE24	-0.54012	7.93557	-3.02796	0.00338468	0.0184418	-2.06958	Down
FUNDC2P2	-1.00798	5.76246	-3.02616	0.0034026	0.0185291	-2.0743	Down
TCEANC2	-0.939792	2.82218	-3.02511	0.00341313	0.0185705	-2.07706	Down
DYSF	1.23697	3.96591	3.02143	0.0034502	0.0187151	-2.08672	Up
SHC1	0.504823	6.7028	3.02047	0.00345991	0.0187574	-2.08923	Up
KBTBD2	-0.513154	9.17263	-3.02011	0.00346363	0.0187671	-2.09019	Down
TLE3	0.673122	5.20236	3.01828	0.00348227	0.0188472	-2.09499	Up
APBA3	0.578201	6.03454	3.01806	0.00348448	0.0188487	-2.09556	Up
MMRN1	-0.621778	11.2289	-3.01712	0.00349411	0.0188798	-2.09802	Down
TPD52	-1.20838	3.10011	-3.01685	0.00349695	0.0188847	-2.09875	Down
AL355864.1	0.826377	4.89352	3.01434	0.00352275	0.0189689	-2.10532	Up
HIST1H2BD	0.744309	10.2222	3.0142	0.00352422	0.0189689	-2.10569	Up
HIST1H4K	0.678094	5.4678	3.01115	0.0035558	0.0191178	-2.11366	Up
EEF1AKMT2	-0.860903	3.89627	-3.01082	0.00355932	0.0191241	-2.11455	Down
SNHG10	-0.565169	7.44697	-3.01067	0.00356088	0.0191241	-2.11494	Down
EAF2	-0.624319	7.45767	-3.00939	0.00357424	0.0191852	-2.11829	Down
NDUFV2	-0.717038	4.26008	-3.00827	0.00358593	0.0192354	-2.1212	Down
NUS1	-0.845997	3.39504	-3.00616	0.00360817	0.0193142	-2.12673	Down
MSRB1	0.699386	7.72832	3.00573	0.00361273	0.019328	-2.12785	Up
AC027702.1	0.598808	5.52929	3.00552	0.00361492	0.0193291	-2.1284	Up
DONSON	-1.01837	3.35394	-3.00523	0.00361801	0.019335	-2.12916	Down
TRNT1	-0.576058	8.24509	-3.00444	0.00362645	0.0193589	-2.13124	Down
CNP	0.557913	6.54608	3.00361	0.00363519	0.0193844	-2.13339	Up
MED14	-0.579557	4.97617	-3.00283	0.00364347	0.0194179	-2.13542	Down
NGLY1	-0.602086	5.72525	-3.0015	0.00365772	0.0194546	-2.13891	Down
PIGK	-0.601858	7.69899	-3.00053	0.00366806	0.0194896	-2.14143	Down
ZNF433-AS1	0.510605	6.02175	2.99998	0.00367398	0.0194896	-2.14287	Up
DIDO1	0.530164	6.50539	2.99986	0.00367534	0.0194896	-2.1432	Up
ZNF28	-0.715591	5.10406	-2.99979	0.00367608	0.0194896	-2.14338	Down
EBF1	-1.07959	3.11478	-2.99958	0.00367836	0.0194896	-2.14393	Down
USP25	-0.700091	5.98225	-2.99937	0.00368057	0.0194896	-2.14447	Down
SP110	0.931613	5.53083	2.99934	0.0036809	0.0194896	-2.14455	Up
ZNF702P	-0.821956	5.15328	-2.9989	0.00368568	0.0195043	-2.14571	Down
TSSC4	0.590383	5.7056	2.99735	0.00370233	0.0195606	-2.14974	Up
GATA2	0.531154	9.49254	2.99683	0.00370799	0.0195799	-2.1511	Up
STOML2	0.533202	5.96421	2.9914	0.00376729	0.01985	-2.16527	Up
SLC38A10	0.686288	7.52924	2.9879	0.00380585	0.0200217	-2.17435	Up
NCKIPSD	0.538531	9.89318	2.98789	0.00380603	0.0200217	-2.1744	Up
COPS2	-0.624132	7.22376	-2.98712	0.00381455	0.0200449	-2.17639	Down
JARID2-AS1	0.637343	3.97686	2.98653	0.00382112	0.0200578	-2.17793	Up
SCAPER	-0.927559	3.81107	-2.98517	0.00383627	0.0201075	-2.18146	Down
HIST1H3J	0.643576	5.40605	2.98513	0.00383678	0.0201075	-2.18158	Up
CERNA1	0.881664	7.6077	2.98416	0.00384764	0.0201536	-2.1841	Up
STK38L	-0.754347	6.52789	-2.98366	0.0038532	0.0201711	-2.18539	Down
C1orf216	-0.718126	5.52773	-2.98349	0.00385512	0.0201711	-2.18583	Down
SUGT1	-0.55022	6.47137	-2.98313	0.00385916	0.0201814	-2.18677	Down
PNPLA2	0.515631	6.97996	2.98237	0.00386771	0.0202045	-2.18874	Up
CAND1	-0.643017	5.91997	-2.98152	0.00387735	0.0202224	-2.19097	Down
HFE	0.736207	6.72976	2.98092	0.00388408	0.0202466	-2.19251	Up
TRIM44	-0.580963	4.62201	-2.97955	0.00389957	0.0202949	-2.19606	Down
MGST1	-0.816988	4.70585	-2.97955	0.00389959	0.0202949	-2.19607	Down
VPS26A	-0.601383	8.35909	-2.97734	0.00392477	0.0203893	-2.20181	Down
KLHDC8B	0.755588	10.4228	2.97722	0.00392609	0.0203893	-2.20211	Up
SPPL2A	-0.58168	6.69041	-2.97608	0.00393914	0.0204401	-2.20507	Down
TIMM10	0.730445	3.1386	2.976	0.00394006	0.0204401	-2.20528	Up
OTOGL	-1.06315	4.96205	-2.97578	0.00394264	0.0204426	-2.20586	Down
MSH3	-0.673119	4.61517	-2.97559	0.00394474	0.0204427	-2.20634	Down
HERC6	0.745858	8.51559	2.97511	0.00395026	0.0204604	-2.20759	Up
PKN2	-0.574987	6.91082	-2.97231	0.00398256	0.0205915	-2.21485	Down
AC093388.1	-0.537406	8.84404	-2.97208	0.00398531	0.0205915	-2.21547	Down
MPPE1	0.631279	4.73698	2.97201	0.00398608	0.0205915	-2.21564	Up
ZDHHC15	-0.71272	4.27059	-2.97069	0.00400141	0.0206486	-2.21906	Down
MLXIP	0.525687	9.81308	2.96648	0.00405062	0.0208588	-2.22996	Up
MVP	0.74084	6.17679	2.96535	0.00406394	0.0209049	-2.23289	Up
RABGAP1L	-0.535987	14.5363	-2.96438	0.00407531	0.0209413	-2.23538	Down
MAGT1	-0.560928	6.97034	-2.96393	0.00408067	0.0209578	-2.23655	Down
KIFAP3	-0.53613	11.1728	-2.96268	0.00409553	0.0210119	-2.23979	Down
ZNF444	0.582011	5.07866	2.96188	0.00410507	0.0210498	-2.24186	Up
CDK4	0.672417	4.4182	2.96069	0.00411924	0.0211114	-2.24494	Up
TRANK1	0.766964	4.21178	2.96046	0.00412197	0.0211143	-2.24553	Up
SLC22A18	0.986977	3.47154	2.95969	0.00413115	0.0211267	-2.24751	Up
AAK1	-0.753579	4.04749	-2.95968	0.00413126	0.0211267	-2.24753	Down
CCDC68	-0.720802	4.62217	-2.95963	0.0041319	0.0211267	-2.24767	Down
TRPC2	0.730638	8.15029	2.9595	0.0041335	0.0211267	-2.24802	Up
FTH1P10	0.54075	6.12293	2.95802	0.00415119	0.0211861	-2.25182	Up
MALINC1	-0.531342	5.95538	-2.95732	0.00415964	0.021207	-2.25364	Down
CD300A	1.47327	3.8844	2.95671	0.00416699	0.0212333	-2.25521	Up
CIC	0.59949	5.95298	2.95323	0.00420914	0.0214258	-2.26418	Up
TSPAN31	-0.702624	4.76349	-2.95222	0.00422145	0.0214772	-2.26678	Down
GTF2IP4	-0.728406	4.10704	-2.94992	0.00424965	0.0216094	-2.27271	Down
PPP1R12C	0.565016	5.9551	2.94947	0.0042552	0.0216264	-2.27388	Up
CNOT3	0.568715	4.44444	2.94901	0.00426093	0.0216265	-2.27508	Up
TSPAN15	0.713725	6.19919	2.94862	0.00426567	0.0216329	-2.27606	Up
WDR41	-0.543435	8.03397	-2.94847	0.00426757	0.0216329	-2.27646	Down
SUCO	-0.568673	6.36601	-2.9481	0.00427216	0.0216336	-2.27742	Down
ZNF765	-0.897607	4.42631	-2.94776	0.00427635	0.0216436	-2.27829	Down
BUB1	-0.588829	5.52968	-2.94672	0.00428921	0.0216862	-2.28097	Down
S100A9	1.2134	9.13932	2.94379	0.00432567	0.0218479	-2.28851	Up
TMEM134	0.566617	6.01356	2.94031	0.00436934	0.0220456	-2.29745	Up
DNAJC10	-0.768041	4.76431	-2.94012	0.0043717	0.0220461	-2.29793	Down
ZNF559	-0.736598	5.98956	-2.93934	0.00438155	0.0220843	-2.29994	Down
RBM14	0.521571	6.91421	2.93499	0.00443688	0.0223171	-2.31111	Up
SGO1	-0.971641	3.3207	-2.93463	0.00444152	0.0223289	-2.31204	Down
AC016074.2	-0.703526	5.19332	-2.93409	0.00444838	0.0223519	-2.31342	Down
KLF11	-0.601605	6.08918	-2.93038	0.00449628	0.0225461	-2.32295	Down
CCNB1IP1	-0.858317	4.56984	-2.92913	0.00451238	0.0226036	-2.32613	Down
DAXX	0.501728	6.78641	2.92878	0.00451695	0.0226149	-2.32703	Up
PRRC2A	0.579517	4.91364	2.92758	0.00453264	0.0226646	-2.33012	Up
FUT1	0.779985	3.81714	2.9274	0.00453492	0.0226646	-2.33057	Up
AL353708.3	-0.663347	4.77096	-2.92731	0.00453617	0.0226646	-2.33081	Down
GSKIP	-0.521194	6.42755	-2.92711	0.00453877	0.022666	-2.33132	Down
URI1	-0.828515	3.57004	-2.9247	0.00457029	0.0228117	-2.33748	Down
CAMTA2	0.525362	8.23468	2.92347	0.00458648	0.0228808	-2.34063	Up
TRAM2-AS1	-0.521458	6.14	-2.92239	0.00460075	0.0229402	-2.34339	Down
HSF1	0.520935	5.39379	2.9219	0.00460726	0.0229423	-2.34465	Up
AKT1	0.580146	5.42293	2.92183	0.00460821	0.0229423	-2.34483	Up
TMEM120A	0.734101	4.3626	2.9196	0.00463783	0.0230662	-2.35053	Up
LINC01089	0.663547	9.06432	2.91844	0.00465327	0.0231312	-2.35349	Up
MED12	0.537801	6.17064	2.91629	0.00468211	0.0232154	-2.35898	Up
TMEM86A	0.640755	4.95855	2.91582	0.00468851	0.0232253	-2.3602	Up
NIPSNAP3B	-0.754886	6.81694	-2.91579	0.00468887	0.0232253	-2.36027	Down
SERPINE1	0.593989	9.36368	2.91516	0.00469737	0.0232555	-2.36188	Up
DDX1	-0.600325	5.55358	-2.91486	0.00470134	0.0232634	-2.36263	Down
ATP5F1D	0.51601	7.31594	2.911	0.00475374	0.023475	-2.37249	Up
GNAQP1	-0.755808	3.29941	-2.90673	0.0048123	0.0237162	-2.38337	Down
HIST1H4D	0.86874	2.98863	2.90637	0.00481724	0.023723	-2.38428	Up
S100A10	0.799004	7.80593	2.9061	0.00482098	0.023723	-2.38497	Up
CARS	0.545953	5.31507	2.90471	0.00484027	0.023782	-2.38852	Up
IGHG1	1.14952	4.12545	2.90413	0.00484828	0.0238093	-2.38999	Up
TICAM1	0.708638	4.70679	2.90223	0.00487471	0.023903	-2.39483	Up
FN3K	0.734578	7.94704	2.90158	0.00488377	0.0239354	-2.39648	Up
SELENON	0.840744	5.60326	2.90134	0.00488716	0.02394	-2.39709	Up
KDM6B	0.705998	5.60016	2.90087	0.00489365	0.0239597	-2.39827	Up
RAB21	-0.502181	8.24425	-2.89936	0.00491491	0.0240397	-2.40213	Down
UFL1	-0.841191	3.9714	-2.89876	0.00492333	0.024055	-2.40364	Down
AC125604.1	-0.66112	3.63553	-2.89861	0.00492544	0.024055	-2.40403	Down
TUBB6	1.18206	8.49577	2.89739	0.00494271	0.0241114	-2.40714	Up
MYLIP	0.766258	7.33212	2.89737	0.00494289	0.0241114	-2.40717	Up
CTBS	-0.526529	7.71367	-2.89708	0.00494704	0.0241114	-2.40791	Down
TBCD	0.585076	5.26666	2.89692	0.00494938	0.0241114	-2.40833	Up
HINT3	-0.528983	6.57824	-2.89295	0.00500572	0.0243011	-2.41839	Down
MTCO2P2	-0.668261	6.25146	-2.8925	0.00501222	0.0243205	-2.41954	Down
HSPB1	0.688338	10.3328	2.8922	0.00501658	0.0243295	-2.42032	Up
FZR1	0.500407	6.39566	2.8903	0.00504385	0.0244132	-2.42513	Up
E2F4	0.585775	4.92465	2.88941	0.0050567	0.0244633	-2.42739	Up
RPA3	-0.957515	3.18754	-2.88528	0.00511654	0.0247282	-2.43784	Down
CD164	-0.633254	11.6112	-2.88304	0.00514932	0.0248497	-2.44351	Down
CXCR1	1.45442	5.37756	2.88091	0.00518063	0.0249761	-2.44889	Up
BIRC3	1.47935	4.22979	2.88053	0.00518631	0.0249849	-2.44987	Up
AC093673.1	0.530841	8.16782	2.8798	0.00519705	0.0250058	-2.4517	Up
NCSTN	0.596731	6.2999	2.87922	0.00520562	0.0250347	-2.45317	Up
AC108718.1	-0.98137	2.86217	-2.87859	0.00521498	0.0250674	-2.45476	Down
HIST1H2AM	0.623639	6.57622	2.87678	0.00524199	0.0251353	-2.45935	Up
AL136382.1	-0.945643	3.82451	-2.87642	0.0052473	0.0251429	-2.46025	Down
SELENOI	-0.756087	4.37609	-2.87633	0.00524875	0.0251429	-2.46049	Down
STYX	-0.522336	6.01385	-2.87412	0.00528176	0.0252639	-2.46605	Down
VAT1	0.545582	6.12126	2.87378	0.00528693	0.0252762	-2.46692	Up
RMDN1	-0.634233	6.80423	-2.86892	0.0053604	0.0256015	-2.47917	Down
P2RY13	1.39631	3.7559	2.86605	0.00540432	0.0257365	-2.48641	Up
LRRC6	-0.529574	7.71332	-2.86586	0.00540718	0.0257376	-2.48688	Down
MTND4P12	-1.10866	11.3796	-2.86534	0.00541524	0.0257519	-2.4882	Down
AGO2	0.502164	7.41239	2.86532	0.00541547	0.0257519	-2.48824	Up
CBWD1	-0.606647	5.59138	-2.86467	0.0054256	0.0257749	-2.4899	Down
DUSP19	-0.561376	6.92266	-2.86442	0.00542945	0.0257781	-2.49052	Down
CD99L2	0.652523	4.73825	2.86372	0.00544024	0.0258068	-2.49229	Up
SPTB	0.606791	9.66248	2.86302	0.00545099	0.0258452	-2.49404	Up
LYSMD4	0.970813	3.57119	2.86274	0.00545527	0.0258529	-2.49473	Up
ITGAX	0.909427	6.5284	2.86222	0.00546345	0.0258791	-2.49606	Up
AP005233.2	0.653101	5.18652	2.86181	0.00546981	0.0258966	-2.49709	Up
HNRNPKP2	-0.764585	3.0302	-2.86137	0.00547659	0.0259118	-2.49819	Down
TSPAN6	-1.06624	2.91512	-2.86126	0.00547833	0.0259118	-2.49847	Down
MMP1	1.04469	6.52997	2.85975	0.00550182	0.0259977	-2.50227	Up
CCDC174	0.534893	4.2345	2.85949	0.00550584	0.0260041	-2.50292	Up
BRMS1	0.64057	4.57264	2.85591	0.00556195	0.0262564	-2.51191	Up
PPA2	-0.505191	6.38288	-2.85555	0.00556774	0.026271	-2.51283	Down
CSTB	0.718562	5.47374	2.85481	0.00557932	0.0263129	-2.51467	Up
RAPGEF5	-0.764191	6.89194	-2.85416	0.00558962	0.0263487	-2.51631	Down
SUV39H1	0.509537	6.34317	2.85383	0.00559486	0.0263607	-2.51714	Up
AC005381.1	-0.7566	5.55416	-2.85285	0.0056104	0.0264212	-2.5196	Down
AL591485.1	-0.878719	3.8794	-2.85219	0.00562085	0.0264448	-2.52125	Down
SLC35A5	-0.696351	5.5352	-2.85043	0.0056489	0.0265512	-2.52566	Down
LINC01483	-1.00905	2.83917	-2.84933	0.00566653	0.0266084	-2.52842	Down
FAM219B	0.581693	4.98987	2.84746	0.00569665	0.0266905	-2.53312	Up
NFIX	0.717521	3.28456	2.84575	0.00572428	0.0267775	-2.53741	Up
AC239868.1	-0.730227	5.81261	-2.84512	0.0057345	0.0268114	-2.53899	Down
AC068418.2	-0.537532	6.28316	-2.84262	0.00577506	0.0269752	-2.54523	Down
ESCO1	-0.570456	6.91587	-2.84213	0.00578301	0.0269808	-2.54645	Down
ZBED1	0.576468	6.44105	2.84204	0.00578456	0.0269808	-2.54669	Up
TIFA	1.25377	3.23284	2.84134	0.00579599	0.0270083	-2.54844	Up
NOMO1	-0.633425	9.77461	-2.83992	0.00581924	0.0270907	-2.55199	Down
CLHC1	-0.768089	7.68035	-2.83974	0.00582216	0.0270914	-2.55243	Down
ZNF468	-0.919771	4.55382	-2.83905	0.00583364	0.0271189	-2.55418	Down
DAGLB	0.803104	3.2364	2.8381	0.00584915	0.0271778	-2.55653	Up
GALC	-0.731889	4.90793	-2.83754	0.00585854	0.0271798	-2.55795	Down
PHETA1	0.617429	5.40944	2.83695	0.00586826	0.0272021	-2.55942	Up
VWF	0.556217	10.4084	2.83547	0.00589275	0.0272834	-2.56311	Up
BIN2P2	-0.651303	3.01723	-2.83109	0.00596602	0.0275374	-2.57405	Down
MAN2B1	0.523274	7.67918	2.82854	0.00600897	0.0276833	-2.5804	Up
CYC1	0.68721	4.3047	2.82381	0.00608951	0.027975	-2.59219	Up
AP000808.1	-0.835953	5.01339	-2.82182	0.00612363	0.0280393	-2.59713	Down
ARFRP1	0.516594	7.72799	2.82074	0.00614222	0.0281112	-2.59981	Up
KTN1	-0.519421	7.88662	-2.82019	0.00615182	0.028142	-2.6012	Down
ZNF41	-0.695478	5.05725	-2.81917	0.0061694	0.0281964	-2.60372	Down
CCDC15	-0.893129	3.30277	-2.81917	0.00616949	0.0281964	-2.60374	Down
MROH8	-0.86307	2.6532	-2.81882	0.00617551	0.0282106	-2.6046	Down
TTC19	-0.606609	7.04305	-2.81648	0.00621614	0.0283771	-2.6104	Down
2024-09-09	0.541712	7.7058	2.81372	0.00626461	0.0285508	-2.61727	Up
TMEM106B	-0.673566	5.28733	-2.81273	0.00628203	0.0285844	-2.61973	Down
LINC01923	-0.866027	6.301	-2.81242	0.00628749	0.0285844	-2.6205	Down
ZNF334	-1.28227	3.15642	-2.81105	0.00631166	0.0286581	-2.62389	Down
UPP1	0.970262	7.10351	2.81085	0.00631525	0.0286611	-2.62439	Up
TKTL1	-1.0423	3.10452	-2.80965	0.00633637	0.0287263	-2.62735	Down
PFKL	0.506058	9.08179	2.80734	0.00637761	0.0288769	-2.63308	Up
TSEN34	0.603378	5.94009	2.80551	0.00641035	0.0290117	-2.63761	Up
CRIPT	-0.58043	6.86138	-2.80392	0.00643893	0.0291032	-2.64155	Down
CRYZL2P	-0.522484	7.59555	-2.80172	0.00647874	0.0291858	-2.64699	Down
LINC02668	-0.690397	4.10162	-2.80155	0.00648187	0.0291864	-2.64742	Down
CAPN8	0.62353	5.9017	2.80027	0.00650513	0.0292641	-2.65059	Up
AL451069.1	-0.54423	5.45361	-2.79892	0.00652961	0.0293336	-2.65391	Down
PLCD4	-0.588638	6.53654	-2.79697	0.00656545	0.0294675	-2.65875	Down
RANBP3	0.509937	4.50652	2.79629	0.00657786	0.029475	-2.66042	Up
RGS14	1.14853	3.61017	2.79622	0.00657921	0.029475	-2.6606	Up
AC004921.1	-0.806721	4.29136	-2.7945	0.00661087	0.0295938	-2.66484	Down
AC006547.1	0.539928	4.47281	2.79195	0.00665819	0.0297741	-2.67114	Up
CHERP	0.575963	4.41252	2.78763	0.00673877	0.0300793	-2.68177	Up
ACVR1	-0.693584	9.2169	-2.7871	0.00674886	0.0301105	-2.68309	Down
B9D2	0.501246	5.96668	2.78666	0.00675716	0.0301177	-2.68418	Up
GRHPR	0.583601	5.67787	2.78568	0.00677552	0.0301743	-2.68657	Up
EDEM2	0.552195	5.43751	2.78049	0.00687434	0.0305725	-2.69936	Up
ZNF746	0.559462	6.11777	2.78017	0.00688036	0.0305853	-2.70013	Up
TOGARAM1	-0.503351	6.17897	-2.77962	0.00689094	0.0305937	-2.70149	Down
AHCYL2	-0.799247	4.24418	-2.77958	0.00689165	0.0305937	-2.70158	Down
SLC25A16	-0.883437	3.49221	-2.77863	0.00690999	0.0306472	-2.70393	Down
LAP3	0.560146	7.81507	2.77713	0.00693883	0.0307611	-2.7076	Up
KCTD11	0.840215	3.88287	2.77679	0.00694548	0.030765	-2.70845	Up
SYNCRIP	-0.519462	5.9625	-2.77676	0.00694601	0.030765	-2.70852	Down
DCBLD2	-0.643697	4.48205	-2.77548	0.00697076	0.0308326	-2.71166	Down
USF2	0.636356	8.70823	2.77521	0.00697595	0.0308415	-2.71231	Up
PDE2A	0.638146	8.50616	2.77377	0.00700402	0.0308915	-2.71586	Up
ANKRD36C	-0.624449	5.69492	-2.77188	0.00704096	0.0310025	-2.7205	Down
PJA1	0.781564	4.40997	2.77067	0.00706459	0.0310714	-2.72346	Up
APOBEC3A	1.35203	3.48532	2.76936	0.0070904	0.0311639	-2.72668	Up
CCDC148	-0.870983	5.71396	-2.767	0.00713695	0.0313061	-2.73245	Down
LARS	-0.60876	5.2307	-2.76593	0.00715816	0.0313769	-2.73507	Down
CEP290	-0.816219	5.49309	-2.76403	0.0071961	0.0315096	-2.73973	Down
TMX3	-0.876232	4.22054	-2.76392	0.00719814	0.0315096	-2.73998	Down
CPA6	-0.716698	4.73464	-2.76206	0.00723538	0.0316159	-2.74453	Down
TUT4	-0.64273	5.68687	-2.76117	0.00725342	0.0316805	-2.74673	Down
PARP14	0.865639	7.16847	2.76098	0.00725708	0.0316823	-2.74717	Up
HAUS6	-0.533404	6.38174	-2.75931	0.00729085	0.0318013	-2.75127	Down
AC096667.1	-0.647585	5.71086	-2.75865	0.00730423	0.0318312	-2.75288	Down
CETP	0.505105	9.31543	2.75746	0.00732821	0.0318787	-2.75578	Up
SPDL1	-0.710376	5.19661	-2.75687	0.00734029	0.031917	-2.75723	Down
AC082651.3	-0.833711	5.34631	-2.75603	0.00735725	0.0319765	-2.75926	Down
FAM136A	-0.820632	3.09569	-2.75559	0.00736623	0.031993	-2.76034	Down
UBL7-AS1	-0.607008	4.90308	-2.75362	0.00740658	0.0320993	-2.76515	Down
EML6	-0.807307	5.7628	-2.75354	0.00740824	0.0320993	-2.76535	Down
RPUSD1	0.616971	5.18717	2.7534	0.00741118	0.0320993	-2.7657	Up
UBE3A	-0.514668	6.13331	-2.75336	0.00741184	0.0320993	-2.76578	Down
AC102953.1	0.512277	6.27719	2.75094	0.00746164	0.032254	-2.77168	Up
AL390036.1	-0.551658	6.50191	-2.75092	0.00746202	0.032254	-2.77173	Down
MTG2	0.682112	3.38647	2.75082	0.00746409	0.032254	-2.77197	Up
MICA	0.791989	3.6891	2.74793	0.00752408	0.032427	-2.77903	Up
PMF1	0.56062	5.03188	2.74759	0.00753119	0.0324433	-2.77986	Up
PPP4R1	0.570833	6.04748	2.74613	0.00756145	0.0325449	-2.78339	Up
SRRM2	0.539148	6.22579	2.74596	0.00756516	0.0325465	-2.78383	Up
TLK1P1	-0.710261	3.12491	-2.7443	0.00759996	0.0326122	-2.78787	Down
ATG4D	0.569891	6.57784	2.74315	0.00762402	0.0326691	-2.79066	Up
YWHAG	-0.621253	7.33069	-2.74305	0.0076262	0.0326691	-2.79091	Down
NID1	0.615901	7.95578	2.743	0.00762714	0.0326691	-2.79102	Up
PANK4	0.729456	3.93024	2.74065	0.00767686	0.0328388	-2.79674	Up
GALR1	-0.815085	4.74261	-2.73758	0.00774203	0.0330474	-2.80419	Down
AKAP2	1.02744	4.86023	2.73756	0.00774256	0.0330474	-2.80425	Up
ACAA2	-0.6571	3.82021	-2.73574	0.00778152	0.0331991	-2.80867	Down
HIST1H2BB	-0.920122	5.09904	-2.73529	0.00779104	0.0332252	-2.80975	Down
PIP5K1C	0.508867	8.67122	2.7351	0.00779526	0.0332286	-2.81022	Up
NUDT19	-0.501153	6.61034	-2.73388	0.00782133	0.0332961	-2.81316	Down
KIAA1324L	-0.65876	6.37378	-2.73322	0.00783563	0.0333279	-2.81477	Down
ESS2	0.531616	5.30144	2.7311	0.00788142	0.0334789	-2.8199	Up
C19orf24	0.658543	4.83208	2.73063	0.0078917	0.033508	-2.82105	Up
TNFSF10	1.22197	4.81581	2.72759	0.00795802	0.0337308	-2.82842	Up
TAS2R14	-0.652572	4.65793	-2.7268	0.00797522	0.0337743	-2.83032	Down
SCAMP4	0.619271	4.41471	2.72582	0.00799673	0.0338214	-2.83269	Up
IGF1R	0.542266	7.12593	2.72537	0.00800669	0.0338488	-2.83378	Up
UBE2V2	-0.524589	8.01286	-2.71949	0.0081371	0.0343342	-2.848	Down
AC133644.3	-0.516111	5.42616	-2.7194	0.00813909	0.0343342	-2.84822	Down
GLIPR2	0.744647	6.01715	2.71724	0.00818738	0.0345003	-2.85342	Up
AP001189.3	0.592722	10.007	2.71623	0.00821014	0.0345597	-2.85586	Up
LRRC25	1.36806	4.22467	2.71557	0.00822494	0.0346065	-2.85744	Up
ID2	0.9795	7.56424	2.71539	0.00822913	0.0346092	-2.85789	Up
UPRT	-0.547722	6.32413	-2.71483	0.00824178	0.0346427	-2.85924	Down
ITGA5	0.637076	6.37865	2.71194	0.00830719	0.0348262	-2.8662	Up
ECHDC1	-0.832589	3.90056	-2.71144	0.00831864	0.0348504	-2.86741	Down
HSPB11	-0.51357	8.02359	-2.711	0.00832875	0.0348744	-2.86848	Down
PCGF1	0.699366	3.30171	2.71088	0.00833152	0.0348744	-2.86877	Up
HBQ1	0.5284	9.18766	2.70735	0.00841232	0.0351673	-2.87725	Up
DHX15	-0.588009	5.8466	-2.70439	0.00848068	0.0353829	-2.88437	Down
SENP7	-0.51672	7.54216	-2.70409	0.00848781	0.0353919	-2.88511	Down
NFE4	-0.868942	4.83931	-2.70256	0.00852326	0.0354942	-2.88877	Down
HIST1H2BL	0.757109	6.10729	2.70199	0.00853656	0.0355344	-2.89014	Up
ABCA7	0.622255	5.74027	2.70168	0.00854384	0.0355495	-2.89089	Up
ARNTL2	-1.05419	2.95329	-2.70144	0.00854935	0.0355573	-2.89146	Down
METTL8	-0.780461	4.82904	-2.69903	0.00860578	0.0357006	-2.89724	Down
HNRNPKP1	-0.604702	3.46172	-2.69755	0.00864081	0.0358155	-2.90081	Down
RANBP10	0.675938	3.78392	2.69652	0.00866512	0.0358581	-2.90328	Up
ELMOD2	-0.976498	3.98234	-2.69557	0.00868749	0.0359134	-2.90554	Down
PIGA	0.970213	3.19624	2.69515	0.00869747	0.0359282	-2.90655	Up
FAM160B2	0.798317	3.59189	2.69469	0.00870847	0.0359584	-2.90766	Up
PLD3	0.53441	7.2501	2.6939	0.0087273	0.0360209	-2.90956	Up
SDAD1P1	-0.512838	5.70964	-2.69324	0.0087429	0.0360574	-2.91113	Down
DEDD2	0.63924	5.53029	2.69265	0.00875698	0.0360976	-2.91254	Up
POMC	0.731759	6.17543	2.69233	0.00876473	0.0361085	-2.91332	Up
LRRC8A	0.568973	6.01519	2.69223	0.00876703	0.0361085	-2.91355	Up
ZNF568	-0.782781	4.19953	-2.69162	0.00878167	0.0361382	-2.91501	Down
MARS	0.5247	5.34655	2.69098	0.00879709	0.0361712	-2.91656	Up
HIST1H2BF	-0.521897	9.38664	-2.69074	0.00880272	0.0361791	-2.91712	Down
SERPING1	0.870333	7.49644	2.68943	0.00883428	0.0362765	-2.92026	Up
RFXANK	0.638727	4.03213	2.68929	0.00883758	0.0362765	-2.92059	Up
SNHG14	-0.628491	5.45291	-2.68761	0.00887813	0.0364123	-2.92461	Down
WHAMMP2	-1.56541	11.7347	-2.68722	0.00888771	0.0364209	-2.92555	Down
PFKFB4	0.852208	3.7569	2.68653	0.00890427	0.0364582	-2.92719	Up
STAG3L4	-0.735787	5.54186	-2.68627	0.00891059	0.0364687	-2.92781	Down
MPPED2	-0.713558	5.50796	-2.68527	0.00893492	0.0365424	-2.93021	Down
PPP1R35	0.501943	6.06813	2.68434	0.0089577	0.0366001	-2.93244	Up
LY96	1.26172	3.92049	2.68411	0.00896329	0.0366076	-2.93299	Up
ZNF667-AS1	-1.02901	9.6888	-2.68248	0.00900313	0.0367395	-2.93688	Down
GBP5	0.949787	5.22535	2.68177	0.00902045	0.0367848	-2.93857	Up
BCOR	0.535463	5.87674	2.68135	0.00903073	0.0367986	-2.93957	Up
ANKIB1	-0.502302	6.34459	-2.67934	0.00908021	0.0369768	-2.94437	Down
KCNMB4	-0.753875	4.18364	-2.67886	0.00909214	0.0370099	-2.94552	Down
LST1	0.6549	6.66851	2.67815	0.00910953	0.0370497	-2.9472	Up
ACTA2	0.915624	3.76927	2.6772	0.00913329	0.0371154	-2.94948	Up
UPK1A-AS1	0.64585	4.92737	2.67674	0.00914472	0.0371174	-2.95058	Up
TM9SF3	-0.537115	6.77096	-2.67667	0.00914634	0.0371174	-2.95073	Down
IMP3	0.606456	3.63156	2.67461	0.00919756	0.0372566	-2.95563	Up
SRXN1	0.681869	3.81063	2.67361	0.00922262	0.0373229	-2.95802	Up
HIST1H4J	0.795979	4.64658	2.67257	0.00924876	0.0373976	-2.9605	Up
TGS1	-0.623966	5.34089	-2.67145	0.00927685	0.0374811	-2.96317	Down
PLEKHA1	-0.731118	5.41148	-2.6698	0.00931857	0.0376176	-2.9671	Down
XYLT2	0.585041	8.02576	2.66888	0.00934187	0.0376804	-2.96929	Up
TMEM161B-AS1	-0.66717	4.22143	-2.66604	0.0094141	0.0379247	-2.97605	Down
DUSP11	0.889126	4.49124	2.66177	0.00952343	0.0383018	-2.98617	Up
SRBD1	-0.570456	5.08026	-2.6605	0.00955635	0.0384026	-2.98919	Down
TNFRSF10C	1.31965	4.60638	2.65951	0.00958185	0.0384892	-2.99153	Up
SUOX	0.743773	4.57533	2.65894	0.00959655	0.0385232	-2.99287	Up
MTND2P9	-0.618153	4.55074	-2.65881	0.00960017	0.0385232	-2.9932	Down
ERGIC1	0.525871	6.71821	2.65873	0.00960216	0.0385232	-2.99339	Up
HSH2D	1.25102	4.30644	2.65853	0.00960744	0.0385285	-2.99387	Up
CLN6	0.728665	4.20816	2.6575	0.00963411	0.0386037	-2.9963	Up
KLF6	0.556548	9.35915	2.65328	0.00974451	0.0389633	-3.00628	Up
ETS1	-0.588172	5.15684	-2.653	0.00975191	0.0389637	-3.00695	Down
ZNF136	1.10138	3.1838	2.65174	0.0097853	0.0390811	-3.00994	Up
SIVA1	0.606832	4.87324	2.6513	0.00979681	0.0390932	-3.01097	Up
EIF4E3	-0.871434	6.50305	-2.65053	0.00981725	0.0391348	-3.0128	Down
MRPL37	0.536973	8.48201	2.65047	0.0098188	0.0391348	-3.01294	Up
GAS2	-0.673349	6.71663	-2.64994	0.00983293	0.0391751	-3.0142	Down
RBM43	-0.604994	4.03128	-2.64855	0.00986978	0.0392577	-3.01747	Down
G2E3	-0.639408	6.08886	-2.64764	0.00989398	0.0393083	-3.01962	Down
AIMP1	-0.570606	5.11454	-2.64762	0.00989457	0.0393083	-3.01967	Down
XRN2	-0.548941	5.9645	-2.6421	0.0100431	0.0398172	-3.03272	Down
TUBD1	-0.927061	2.9186	-2.64107	0.010071	0.0398954	-3.03515	Down
OSBP	-0.858991	3.51409	-2.6405	0.0100863	0.0399235	-3.03647	Down
PIGT	0.575924	5.37166	2.63891	0.0101296	0.0400713	-3.04023	Up
MTRNR2L2	0.745029	6.23901	2.63883	0.0101318	0.0400713	-3.04042	Up
FAM234A	0.552239	6.25494	2.63814	0.0101507	0.0401135	-3.04205	Up
SPX	-0.582954	13.2985	-2.63783	0.0101591	0.0401304	-3.04278	Down
SH3GL1	0.523378	6.15319	2.63717	0.0101772	0.0401854	-3.04433	Up
BAMBI	0.739827	7.2167	2.63285	0.0102962	0.0405404	-3.0545	Up
MEN1	0.787984	2.76647	2.63234	0.0103101	0.0405704	-3.05569	Up
ZNF639	-0.513666	6.09725	-2.63149	0.0103339	0.0406069	-3.0577	Down
ALKBH3	0.686901	5.52348	2.63108	0.010345	0.0406344	-3.05865	Up
RPL41P2	-0.735948	3.14236	-2.6303	0.0103668	0.0406871	-3.06048	Down
TBCEL	-0.50846	6.37045	-2.62975	0.0103823	0.040715	-3.06179	Down
TMEM14C	-0.64553	6.95277	-2.62921	0.0103971	0.0407569	-3.06304	Down
ZBTB2	0.597812	6.0701	2.62759	0.0104424	0.0409159	-3.06684	Up
CLEC2B	1.17175	3.54304	2.62734	0.0104496	0.0409159	-3.06745	Up
AC015712.2	-1.01088	3.27787	-2.62731	0.0104503	0.0409159	-3.0675	Down
CNOT10	-0.53842	6.53538	-2.62662	0.0104697	0.0409754	-3.06912	Down
ACTR6	-0.647765	5.83653	-2.62548	0.0105019	0.0410192	-3.07181	Down
TMPPE	0.616712	5.93151	2.62447	0.0105303	0.0410898	-3.07417	Up
PRELID1	0.582864	5.39255	2.62293	0.0105741	0.041235	-3.0778	Up
TMEM50B	-0.527639	4.53474	-2.61965	0.0106673	0.0415553	-3.08548	Down
RNY3P8	-0.552087	6.40585	-2.61959	0.010669	0.0415553	-3.08561	Down
COQ5	-0.500954	4.96521	-2.61912	0.0106824	0.0415833	-3.08671	Down
NCBP2-AS2	0.802769	4.44415	2.61801	0.0107144	0.0416821	-3.08932	Up
HDHD2	-0.517708	4.82682	-2.61691	0.0107457	0.0417709	-3.09188	Down
BAZ1A	-0.582398	8.05873	-2.61409	0.0108273	0.0419908	-3.09849	Down
HLA-H	0.543416	9.99906	2.61297	0.0108596	0.0420459	-3.10109	Up
RSPH1	-0.502002	6.18498	-2.61164	0.0108984	0.0421743	-3.10421	Down
FHL3	1.21618	7.40385	2.61095	0.0109184	0.0422066	-3.10581	Up
AC134878.2	-0.858913	3.46024	-2.6069	0.0110373	0.0426495	-3.11528	Down
SPPL2B	0.571985	4.83791	2.60625	0.0110566	0.0427071	-3.1168	Up
C7orf31	-0.666723	3.3899	-2.60592	0.0110661	0.0427269	-3.11755	Down
LINC00649	-0.674811	5.69678	-2.60554	0.0110773	0.0427532	-3.11844	Down
MPG	0.550644	6.12774	2.60228	0.0111744	0.0430551	-3.12605	Up
TASOR2	-0.531637	6.83965	-2.60173	0.0111906	0.0430551	-3.12732	Down
PTGER3	0.52272	6.81386	2.60158	0.0111951	0.0430551	-3.12767	Up
SNX4	-0.51876	5.65263	-2.60143	0.0111997	0.0430551	-3.12803	Down
PPP1R3B	0.622549	6.65492	2.59709	0.0113299	0.043504	-3.13812	Up
ACCS	0.501137	8.22613	2.59362	0.0114349	0.0438072	-3.14618	Up
INTS8	-0.507915	6.58393	-2.5936	0.0114358	0.0438072	-3.14624	Down
AC083798.2	-0.851934	3.66853	-2.59316	0.0114491	0.0438179	-3.14725	Down
E2F6	-0.633058	5.18047	-2.59314	0.0114497	0.0438179	-3.14731	Down
ITGA6-AS1	-0.623624	9.21676	-2.59306	0.011452	0.0438179	-3.14748	Down
WASHC5	-0.675579	4.68394	-2.59291	0.0114567	0.0438187	-3.14784	Down
SFMBT2	0.723778	3.83627	2.59216	0.0114795	0.0438883	-3.14957	Up
SHPRH	-0.732287	3.94544	-2.59187	0.0114886	0.0439059	-3.15026	Down
CDA	1.02974	4.54765	2.59146	0.0115009	0.0439358	-3.1512	Up
WDR78	-0.649734	5.57198	-2.59056	0.0115285	0.0439953	-3.15329	Down
THBD	0.684282	4.65142	2.59051	0.01153	0.0439953	-3.1534	Up
NCF1	1.05391	4.89201	2.59024	0.0115385	0.0439988	-3.15404	Up
BAZ2B	-0.619953	6.24295	-2.59005	0.0115443	0.0439988	-3.15448	Down
IFNGR2	0.988525	4.36517	2.58864	0.0115876	0.0441288	-3.15775	Up
RIPK2	-0.66314	5.35103	-2.5881	0.0116041	0.0441745	-3.15899	Down
PTPN9	-0.678718	3.51194	-2.58757	0.0116207	0.0441853	-3.16024	Down
ENTHD1	-0.749814	5.57391	-2.58713	0.0116342	0.0441853	-3.16125	Down
TBC1D31	-0.814136	3.75371	-2.58576	0.0116767	0.0442694	-3.16443	Down
AP003733.4	0.691062	3.83113	2.58568	0.011679	0.0442694	-3.1646	Up
RIMKLBP2	-0.576277	4.88554	-2.58203	0.0117929	0.0446114	-3.17307	Down
SPACA9	0.615938	6.511	2.58194	0.0117956	0.0446114	-3.17327	Up
ADAM8	1.40558	4.63947	2.5817	0.0118031	0.0446183	-3.17382	Up
TMEM259	0.519654	6.30107	2.5799	0.0118597	0.044786	-3.17799	Up
AC098820.1	-0.669623	5.00288	-2.57933	0.0118775	0.0447957	-3.1793	Down
ELP2	-0.839839	3.58784	-2.57749	0.0119357	0.0449545	-3.18356	Down
CYP3A5	-1.01858	3.06016	-2.57629	0.0119735	0.0450357	-3.18632	Down
UQCRHP2	-0.554791	4.65478	-2.57486	0.012019	0.0451893	-3.18962	Down
YIPF2	0.522615	5.32153	2.57403	0.0120455	0.0452715	-3.19154	Up
IPO5	-0.816812	4.45961	-2.57308	0.0120757	0.0453502	-3.19373	Down
USPL1	1.0401	3.16739	2.57217	0.0121049	0.0454424	-3.19584	Up
LINC00863	0.529649	7.63385	2.57096	0.0121438	0.0455357	-3.19863	Up
CRELD1	0.533439	7.02182	2.57061	0.012155	0.0455603	-3.19943	Up
USP19	0.557511	6.22941	2.56941	0.0121937	0.0456749	-3.2022	Up
CRYM	0.65992	8.07595	2.56923	0.0121996	0.0456749	-3.20263	Up
TMEM68	0.88881	3.73834	2.56674	0.0122801	0.045888	-3.20835	Up
TGFB2	-0.528681	7.03036	-2.56549	0.0123208	0.0460048	-3.21123	Down
AL138689.2	-0.925056	3.11349	-2.56496	0.0123379	0.0460511	-3.21244	Down
DPM1	0.722517	5.58778	2.56436	0.0123575	0.0461066	-3.21383	Up
LIG4	-0.610329	5.23682	-2.56306	0.0124	0.0462299	-3.21682	Down
AC127502.1	0.5321	7.84156	2.56282	0.0124081	0.0462423	-3.21738	Up
TTC3	-0.540824	7.48037	-2.56027	0.0124919	0.0464835	-3.22324	Down
LINC00635	-0.844533	4.30877	-2.55883	0.0125393	0.0466226	-3.22655	Down
COG5	-0.592085	4.95065	-2.55852	0.0125495	0.0466268	-3.22725	Down
FAM98C	0.551942	4.0701	2.55835	0.0125553	0.0466304	-3.22765	Up
ATN1	0.646675	4.37503	2.55658	0.0126141	0.0467956	-3.23172	Up
B3GNT2	0.919852	6.03109	2.55505	0.012665	0.0469487	-3.23523	Up
ATP8B2	0.50874	5.92389	2.55486	0.0126714	0.0469546	-3.23567	Up
ZNF529	-0.533667	7.63341	-2.55288	0.0127375	0.0471276	-3.24019	Down
SUCLA2	-0.662989	3.205	-2.55103	0.0127999	0.0473227	-3.24445	Down
RF01210	-0.640752	3.60609	-2.54975	0.0128429	0.0473775	-3.24736	Down
ZNF426	-0.598996	5.11596	-2.54962	0.0128475	0.0473775	-3.24768	Down
PDLIM2	0.946056	3.99679	2.54941	0.0128546	0.0473775	-3.24816	Up
APRT	0.530886	5.64616	2.54816	0.012897	0.0474838	-3.25102	Up
KCNJ15	1.26674	3.53091	2.54771	0.0129121	0.0475215	-3.25204	Up
ZFP28	-0.839773	3.45562	-2.54405	0.0130369	0.0479446	-3.26041	Down
C11orf1	-0.693003	4.38301	-2.54232	0.0130963	0.0481411	-3.26436	Down
RIPOR1	0.689366	4.30619	2.54191	0.0131106	0.0481429	-3.26531	Up
RARG	0.523327	7.71908	2.53893	0.0132134	0.0483927	-3.2721	Up
CAB39L	-0.864979	3.08195	-2.53583	0.0133213	0.0486603	-3.27918	Down
SEC24AP1	-0.639776	5.70702	-2.53537	0.0133375	0.0487012	-3.28023	Down
DDX18	-0.688394	3.79061	-2.5342	0.0133785	0.0487776	-3.2829	Down
PTGES2	0.810687	5.45182	2.53359	0.0133998	0.0488372	-3.28428	Up
FBXO21	-0.718874	3.8407	-2.5334	0.0134065	0.0488435	-3.28472	Down
VPS18	0.557125	5.24646	2.5323	0.0134452	0.0489661	-3.28722	Up
AARS	0.726772	5.05109	2.53203	0.0134548	0.0489827	-3.28784	Up
ALOX5AP	1.13301	5.3427	2.53071	0.0135013	0.0490968	-3.29084	Up
SOAT1	-0.72209	4.89404	-2.53016	0.0135207	0.0491493	-3.29209	Down
HSPH1	-0.709982	4.64975	-2.52806	0.0135955	0.0493843	-3.29688	Down
NIPSNAP3A	-0.507493	8.42845	-2.52659	0.0136479	0.0495192	-3.30022	Down
TRIM5	0.534181	5.7941	2.52638	0.0136552	0.0495273	-3.30069	Up
PARD6B	0.802658	3.43525	2.52356	0.0137564	0.0498204	-3.3071	Up
