# Supplementary material for: Investigating Overlapping Genetic Factors and Novel Causal Genes in Autoimmune Diseases: A Transcriptome-Wide Association and Multiomics Study
Source: Int J Genomics. 2025 Jun 24;2025:9595651. doi: 10.1155/ijog/9595651 (PMC12213038; doi:10.1155/ijog/9595651)
Supplement: Supporting Information 7 — Table S7: Significant metabolic pathways between SLE patients and healthy controls (GSE226147, adj.p.val < 0.05 and |logFC| > 0.15). [file 9595651.f7.xlsx]

## Sheet: Sheet1
Supplementary Table 7 Significant metabolic pathways between SLE patients and healthy controls(GSE226147, adj.P.Val<0.05, |logFC|>0.15 ).
Pathway	logFC	AveExpr	t	P.Value	adj.P.Val	B
HALLMARK_INTERFERON_ALPHA_RESPONSE	0.507953	-0.0227115	5.26644	1.18442e-06	3.38841e-05	5.14864
HALLMARK_INTERFERON_GAMMA_RESPONSE	0.418016	-0.0101918	5.23285	1.35536e-06	3.38841e-05	5.01945
HALLMARK_COAGULATION	0.248654	-0.000178308	4.85038	6.12613e-06	0.000102102	3.57694
HALLMARK_HYPOXIA	0.232735	0.00608848	4.68812	1.14323e-05	0.000122166	2.98226
HALLMARK_P53_PATHWAY	0.207309	0.00309421	4.6707	1.22166e-05	0.000122166	2.91909
HALLMARK_REACTIVE_OXYGEN_SPECIES_PATHWAY	0.231776	0.00298095	4.62152	1.47242e-05	0.000122702	2.74143
HALLMARK_ESTROGEN_RESPONSE_EARLY	0.197019	-0.000286604	4.42328	3.09363e-05	0.000184178	2.03624
HALLMARK_MYOGENESIS	0.244621	0.00886854	4.39271	3.46367e-05	0.000184178	1.92912
HALLMARK_INFLAMMATORY_RESPONSE	0.284197	-0.00604281	4.36616	3.81958e-05	0.000184178	1.83643
HALLMARK_TNFA_SIGNALING_VIA_NFKB	0.304554	-0.00612838	4.36561	3.82729e-05	0.000184178	1.83452
HALLMARK_ANGIOGENESIS	0.236229	0.00104788	4.35009	4.05192e-05	0.000184178	1.78049
HALLMARK_APOPTOSIS	0.201619	-0.00212535	4.30306	4.81301e-05	0.000200542	1.61752
HALLMARK_IL6_JAK_STAT3_SIGNALING	0.275929	-0.00506385	4.04537	0.000121389	0.00044284	0.744177
HALLMARK_IL2_STAT5_SIGNALING	0.181769	-0.000159206	3.91535	0.000191249	0.000637497	0.316781
HALLMARK_XENOBIOTIC_METABOLISM	0.171785	0.00522313	3.88222	0.000214448	0.00067015	0.209341
HALLMARK_APICAL_JUNCTION	0.208759	0.00418959	3.66754	0.000444077	0.00130611	-0.47163
HALLMARK_TGF_BETA_SIGNALING	0.180784	0.00901311	3.64444	0.000479541	0.00133206	-0.543272
HALLMARK_PANCREAS_BETA_CELLS	-0.271119	0.00092726	-3.36759	0.00117715	0.00301052	-1.37678
HALLMARK_NOTCH_SIGNALING	0.162768	-0.00731534	3.3604	0.00120421	0.00301052	-1.39778
HALLMARK_KRAS_SIGNALING_DN	0.163962	0.00630865	3.20034	0.00198191	0.00471883	-1.85658
HALLMARK_UV_RESPONSE_UP	0.150088	-0.000168153	3.09173	0.00275473	0.00626076	-2.15813
