# Supplementary material for: Investigating Overlapping Genetic Factors and Novel Causal Genes in Autoimmune Diseases: A Transcriptome-Wide Association and Multiomics Study
Source: Int J Genomics. 2025 Jun 24;2025:9595651. doi: 10.1155/ijog/9595651 (PMC12213038; doi:10.1155/ijog/9595651)
Supplement: Supporting Information 8 — Table S8: Metabolic pathways significantly correlated with FLOT1 gene expression in SLE patients (p < 0.05). [file 9595651.f8.xlsx]

## Sheet: Sheet1
Supplementary Table 8 Metabolic pathways significantly correlated with FLOT1 gene expression in SLE patients(adj.P.Val<0.05).
Pathway	Correlation	P.value	adj.P.Val
HALLMARK_ADIPOGENESIS	0.511564	7.04625e-06	1.93875e-05
HALLMARK_ALLOGRAFT_REJECTION	0.248999	0.0390962	0.0390962
HALLMARK_ANDROGEN_RESPONSE	-0.265905	0.0272202	0.0289763
HALLMARK_ANGIOGENESIS	0.372651	0.00161418	0.002316
HALLMARK_APICAL_JUNCTION	0.719512	3.27909e-12	1.0824e-10
HALLMARK_APOPTOSIS	0.452759	9.37866e-05	0.000182082
HALLMARK_CHOLESTEROL_HOMEOSTASIS	0.592691	8.07901e-08	5.3328e-07
HALLMARK_COAGULATION	0.690786	5.08108e-11	8.382e-10
HALLMARK_COMPLEMENT	0.422321	0.000300758	0.000522369
HALLMARK_DNA_REPAIR	0.466121	5.42596e-05	0.00011946
HALLMARK_E2F_TARGETS	-0.532777	2.44726e-06	1.01063e-05
HALLMARK_EPITHELIAL_MESENCHYMAL_TRANSITION	0.608768	2.86274e-08	2.3595e-07
HALLMARK_ESTROGEN_RESPONSE_EARLY	0.513371	6.45686e-06	1.938e-05
HALLMARK_ESTROGEN_RESPONSE_LATE	0.312346	0.00897861	0.010217
HALLMARK_G2M_CHECKPOINT	-0.495415	1.50498e-05	3.80769e-05
HALLMARK_GLYCOLYSIS	0.374184	0.00153844	0.00230766
HALLMARK_HEDGEHOG_SIGNALING	0.332596	0.00523431	0.00683594
HALLMARK_HYPOXIA	0.472649	4.11826e-05	9.71143e-05
HALLMARK_IL2_STAT5_SIGNALING	0.460106	6.96101e-05	0.00014355
HALLMARK_IL6_JAK_STAT3_SIGNALING	0.318095	0.00773105	0.0091116
HALLMARK_INFLAMMATORY_RESPONSE	0.34352	0.0038541	0.00529938
HALLMARK_INTERFERON_GAMMA_RESPONSE	0.291118	0.0152306	0.0167536
HALLMARK_KRAS_SIGNALING_DN	0.377426	0.00138869	0.00218223
HALLMARK_MYC_TARGETS_V1	-0.264145	0.0282943	0.0291785
HALLMARK_MYOGENESIS	0.681303	1.17286e-10	1.287e-09
HALLMARK_P53_PATHWAY	0.410608	0.000457703	0.00075521
HALLMARK_PANCREAS_BETA_CELLS	-0.513975	6.27054e-06	1.938e-05
HALLMARK_PROTEIN_SECRETION	-0.445996	0.000122671	0.000224897
HALLMARK_REACTIVE_OXYGEN_SPECIES_PATHWAY	0.577244	2.07841e-07	9.80571e-07
HALLMARK_SPERMATOGENESIS	-0.331558	0.00538589	0.00683594
HALLMARK_UV_RESPONSE_DN	-0.321347	0.00709499	0.00867165
HALLMARK_UV_RESPONSE_UP	0.584034	1.38029e-07	7.59e-07
HALLMARK_XENOBIOTIC_METABOLISM	0.521433	4.3465e-06	1.595e-05
