# Supplementary material for: Investigating Overlapping Genetic Factors and Novel Causal Genes in Autoimmune Diseases: A Transcriptome-Wide Association and Multiomics Study
Source: Int J Genomics. 2025 Jun 24;2025:9595651. doi: 10.1155/ijog/9595651 (PMC12213038; doi:10.1155/ijog/9595651)
Supplement: Supporting Information 9 — Table S9. Hub genes in the turquoise module identified by WGCNA (GSE226147, geneModuleMembership > 0.75 and geneTraitSignificance > 0.2). [file 9595651.f9.xlsx]

## Sheet: Sheet1
Supplementary Table 9 Hub genes in the turquoise module identified by WGCNA analysis (GSE226147,geneModuleMembership > 0.75 and geneTraitSignificance > 0.2).
Hub genes	geneModuleMembership	geneTraitSignificance
ABCA3	0.786996	0.414985
ABHD17A	0.790822	0.291078
ABLIM3	0.802426	0.507949
ABTB1	0.871963	0.34487
AC011462.1	0.850457	0.365475
AC093512.2	0.839837	0.373286
ACADM	0.793469	0.446015
ACD	0.857612	0.339752
ACTB	0.754153	0.567761
ACTN1	0.840669	0.461844
ACTN4	0.787536	0.41861
ACTR1A	0.873253	0.321091
ADRM1	0.786731	0.385933
AGBL5	0.830923	0.285596
AGPAT1	0.884681	0.497619
ALDOA	0.87311	0.588043
ANAPC11	0.815154	0.324186
ANK1	0.753494	0.563852
ANXA11	0.880428	0.47227
AP1B1	0.775203	0.265338
AP1M1	0.767138	0.430025
AP2A1	0.861131	0.410514
AP2M1	0.912039	0.457714
AP5S1	0.850139	0.41011
APBA3	0.758471	0.376644
ARAF	0.905069	0.426045
ARF1	0.899688	0.535479
ARF5	0.833972	0.422746
ARFGAP2	0.816556	0.407622
ARHGAP45	0.852137	0.276913
ARHGAP5	0.849404	0.342633
ARHGAP6	0.813731	0.486649
ARHGDIA	0.755602	0.292695
ARID1A	0.798307	0.555322
ARIH2	0.770499	0.373396
ARPC1B	0.824814	0.541481
ARPC4	0.846325	0.482494
ARRB1	0.806536	0.329549
ARSA	0.82078	0.475167
ASNA1	0.794633	0.313761
ATG9A	0.86037	0.363048
ATP2A3	0.818869	0.382361
ATP5F1E	0.779804	0.389403
ATP5MD	0.793479	0.432791
ATP6V0D1	0.885343	0.542787
AUP1	0.783262	0.352661
AURKAIP1	0.807872	0.45215
B3GALT4	0.854265	0.378444
BAD	0.805905	0.383979
BAZ2A	0.7505	0.448441
BBIP1	0.823504	0.535338
BCAP31	0.877202	0.426489
BCKDK	0.814745	0.406882
BCL2L1	0.907948	0.496971
BCL7B	0.864736	0.444039
BLOC1S1	0.768348	0.371613
BNIP2	0.774715	0.30488
BSCL2	0.792992	0.42755
BSDC1	0.834167	0.430578
BSG	0.821841	0.427844
C11orf58	0.808055	0.378476
C11orf68	0.893662	0.50432
C19orf25	0.839762	0.37751
C21orf58	0.76943	0.403613
C5orf51	0.759208	0.347317
C6orf47	0.762162	0.380282
C6orf48	0.754261	0.325065
C9orf16	0.818474	0.447479
CALCOCO1	0.769421	0.410373
CALM2	0.860549	0.443179
CALM3	0.845847	0.45055
CAMTA2	0.793875	0.374884
CAPN1	0.90234	0.42433
CAPZB	0.799695	0.507896
CCDC85B	0.877304	0.399627
CCL5	0.771342	0.350324
CCND3	0.790651	0.41739
CCNJL	0.772694	0.498092
CCT8	0.839383	0.429792
CD99	0.820187	0.534702
CDC37	0.895856	0.363293
CDIPT	0.779955	0.320862
CDK16	0.856215	0.448563
CDK2AP2	0.836236	0.396538
CDKN1A	0.794259	0.559963
CENPT	0.812428	0.418251
CEP162	0.754737	0.412729
CHMP1A	0.81428	0.39754
CHMP5	0.794813	0.332915
CHMP6	0.875015	0.386487
CHST12	0.78227	0.347566
CHTF8	0.831415	0.508497
CIC	0.777769	0.34907
CIDECP1	0.777541	0.381476
CLIP2	0.781686	0.219603
CLTB	0.783392	0.349193
CLU	0.797132	0.4875
CMTM5	0.856389	0.528735
CNP	0.77835	0.378827
CNPPD1	0.797754	0.359568
CNPY3	0.769733	0.234228
COASY	0.865245	0.352856
COMMD5	0.756462	0.333211
COPE	0.889877	0.396175
COPS2	0.774768	0.324496
CORO1B	0.851262	0.46709
COX6B1	0.751067	0.485568
CPNE1	0.750284	0.265876
CPNE5	0.763671	0.39624
CPTP	0.752325	0.31985
CRAT	0.841994	0.424148
CSK	0.770123	0.331609
CST3	0.851219	0.526874
CTDSP1	0.839821	0.325146
CTDSP2	0.821564	0.366625
CTSA	0.886329	0.471474
CTSD	0.871704	0.545029
CTTN	0.790807	0.368602
CYB5R3	0.785385	0.480955
CYBC1	0.889425	0.413722
CYTH2	0.819966	0.466735
DAPK3	0.829548	0.447918
DBN1	0.860804	0.3238
DBNL	0.839088	0.408391
DDX41	0.756518	0.271862
DGCR2	0.76101	0.452119
DMTN	0.875593	0.457639
DNAJC4	0.876368	0.474135
DNM2	0.810898	0.253562
DNM3	0.773829	0.388613
DOK1	0.833441	0.482354
DOK2	0.905537	0.42664
DOK3	0.756292	0.21505
DPP9	0.757279	0.272921
EAF2	0.810365	0.288324
ECE1	0.795135	0.526872
EDF1	0.764737	0.324421
EGFL7	0.797179	0.447235
EHD1	0.937219	0.486906
EHD2	0.800421	0.407065
EIF4G1	0.750677	0.248462
EMILIN1	0.756098	0.264629
ENKUR	0.787564	0.449253
ENO1	0.814006	0.534755
EPN1	0.750942	0.212649
EPOR	0.816883	0.400871
ERP29	0.765153	0.388224
F2RL3	0.881991	0.394341
FAAP20	0.801212	0.366645
FAM214B	0.772741	0.515775
FAM3A	0.806676	0.356176
FAU	0.814308	0.356011
FAXDC2	0.803752	0.509749
FBXW5	0.868599	0.359341
FER	0.790852	0.271581
FERMT3	0.892578	0.569561
FES	0.786862	0.404979
FKBP8	0.843208	0.329052
FLII	0.826338	0.454744
FLNA	0.780044	0.465973
FLOT1	0.76659	0.527291
FOXD2.AS1	0.755487	0.335281
FTH1	0.750975	0.532583
FTL	0.79752	0.458774
FURIN	0.779723	0.4662
FZR1	0.767647	0.34944
GABARAP	0.771738	0.469718
GAK	0.831574	0.377943
GAPDH	0.759505	0.31056
GAS2L1	0.90697	0.408328
GATA2	0.767549	0.365528
GATAD2A	0.771003	0.440435
GDI1	0.776414	0.382796
GMIP	0.830523	0.429711
GMPR	0.831273	0.506994
GNA15	0.849133	0.408199
GNAI2	0.839099	0.477755
GNL1	0.876408	0.375539
GNPTG	0.863718	0.412116
GORASP1	0.871773	0.376511
GP6	0.818182	0.531488
GP9	0.85206	0.499454
GPBP1	0.868261	0.425441
GPI	0.79329	0.457621
GPR108	0.808369	0.387946
GPR137	0.800496	0.317534
GPR180	0.750144	0.384202
GPX1	0.824813	0.535826
GPX4	0.845342	0.534926
GRAMD1A	0.799052	0.46055
GRB2	0.79875	0.44261
GRIPAP1	0.827926	0.325615
GRN	0.806311	0.463689
GSN	0.80756	0.275085
GTPBP1	0.847649	0.478256
GUCD1	0.8148	0.354673
GUK1	0.757655	0.318077
H3F3B	0.78766	0.474995
HCFC1	0.780823	0.337613
HCFC1R1	0.779168	0.522986
HDAC2	0.793454	0.373912
HDAC3	0.770558	0.412884
HDAC5	0.871494	0.415047
HDAC6	0.802271	0.286518
HGS	0.778843	0.395137
HIGD1A	0.766257	0.327769
HK1	0.823628	0.425454
HLA.A	0.841999	0.458583
HLA.C	0.81248	0.466282
HLA.E	0.756353	0.454512
HLA.F	0.80921	0.535136
HMG20B	0.823282	0.417111
HNRNPUL1	0.756741	0.229409
HPCAL1	0.834094	0.378861
HPS1	0.8424	0.479938
IDH2	0.755452	0.269841
IDH3G	0.842529	0.397279
IDS	0.796943	0.427877
IFT81	0.796171	0.386946
IKBKG	0.82697	0.33996
	0.827515	0.478119
INPP5K	0.85819	0.446186
IQGAP2	0.775844	0.495307
ITFG1	0.779046	0.348542
ITGA2B	0.82699	0.536914
KATNB1	0.820196	0.317589
KBTBD2	0.779967	0.316353
KCNK6	0.750412	0.426725
KDM4B	0.762801	0.220137
KIAA0513	0.86198	0.437287
KIFC3	0.895464	0.431328
KLHL28	0.826576	0.503953
KMT2E	0.755317	0.297282
KPNA3	0.758655	0.491672
KXD1	0.774237	0.397625
LAMTOR4	0.784924	0.411899
LARP1	0.784652	0.518297
LASP1	0.771739	0.334733
LDLRAP1	0.807798	0.411374
LMAN2	0.825444	0.479998
LMNA	0.900824	0.482947
LRP10	0.862312	0.523264
LRRC41	0.762665	0.318214
LY6G6F	0.886581	0.505746
LYPLA2	0.801632	0.428578
MADD	0.788013	0.424917
MAF1	0.903099	0.444134
MAN2B1	0.760751	0.376106
MAP3K11	0.814391	0.346384
MAP4K2	0.825545	0.399687
MAP4K5	0.777449	0.31175
2024-03-02	0.869929	0.488206
MAVS	0.814093	0.409636
MCM7	0.778264	0.314334
MCRIP1	0.845835	0.492597
MECP2	0.819105	0.480898
MED15	0.813997	0.402699
MEPCE	0.77172	0.374706
MFNG	0.75991	0.328515
MFSD2B	0.753953	0.406277
MIF4GD	0.818272	0.312413
MIGA2	0.848926	0.451259
MINK1	0.86092	0.393641
MOB1A	0.8226	0.493224
MOB2	0.860704	0.404869
MORF4L1	0.794708	0.541867
MPST	0.790503	0.325939
MRPL28	0.854222	0.424135
MRPL49	0.758831	0.268356
MRPS34	0.751436	0.383726
MYH9	0.773205	0.39582
MYO1C	0.844218	0.418316
NAA60	0.862206	0.343564
NAPA	0.8738	0.571703
NBEAL2	0.762251	0.440697
NCKIPSD	0.775061	0.364552
NCOA7	0.754598	0.254922
NDST1	0.880512	0.474671
NDUFAF3	0.777839	0.420269
NDUFB3	0.775221	0.478448
NECTIN2	0.774151	0.334903
NEDD1	0.769049	0.424708
NIT1	0.759215	0.415781
NKIRAS2	0.757744	0.3753
NOSIP	0.791955	0.415068
NR1H2	0.881831	0.400827
NRGN	0.833684	0.320155
NUCB1	0.850768	0.437783
NUMA1	0.773306	0.323495
NUTF2	0.774424	0.331724
OAZ1	0.816589	0.430263
OCIAD1	0.782488	0.43709
ORAI1	0.811569	0.408402
ORAI2	0.884136	0.509964
ORMDL3	0.750853	0.348129
P2RX1	0.884716	0.516261
PACS1	0.763602	0.296018
PAIP2	0.877315	0.565998
PCIF1	0.840608	0.472762
PDLIM7	0.88067	0.363276
PDS5B	0.770628	0.475976
PFKL	0.800944	0.310372
PGD	0.828597	0.41136
PIAS4	0.756025	0.500495
PIP5K1C	0.837345	0.379284
PKM	0.835883	0.397178
PLEKHJ1	0.859905	0.438535
PLEKHO1	0.755914	0.256399
PLIN3	0.895937	0.388693
POLD4	0.83593	0.399354
POLK	0.861952	0.449464
POLL	0.769717	0.450297
POLR2A	0.802521	0.395967
PPCS	0.776284	0.495506
PPP1CA	0.881653	0.504355
PPP2R1A	0.794139	0.381527
PPP4C	0.837801	0.440719
PPP6C	0.891536	0.488309
PPP6R3	0.75078	0.389978
PRCC	0.814797	0.37707
PRKAA1	0.795703	0.388135
PRKACB	0.776339	0.40291
PRKCSH	0.758762	0.282361
PSMB10	0.786485	0.417107
PSMB8	0.81562	0.540718
PSMC4	0.76784	0.371111
PSMD2	0.789976	0.281374
PTBP1	0.86785	0.426311
PTDSS2	0.752958	0.358699
PTGIR	0.800513	0.419532
PTP4A3	0.790373	0.418737
PTPN18	0.854208	0.54562
R3HDM4	0.898204	0.522699
RAB11A	0.845623	0.514061
RAB11B	0.8184	0.252699
RAB18	0.756171	0.232084
RAB1B	0.788203	0.382897
RAB37	0.901819	0.430185
RABAC1	0.792422	0.303085
RALY	0.906382	0.492819
RAP1GDS1	0.766885	0.468481
RASA3	0.752548	0.280957
RBM42	0.802304	0.377536
RCHY1	0.760213	0.29279
RDX	0.762257	0.497992
RELA	0.797548	0.307812
RHOC	0.766572	0.480066
RHOG	0.814324	0.455541
RHOT2	0.831154	0.338361
RIC8A	0.838473	0.380704
RILP	0.756393	0.320423
RIOK3	0.798891	0.497226
RNH1	0.771161	0.424277
RNPS1	0.766631	0.426546
ROCK1	0.829171	0.465677
RPAP3	0.771338	0.388995
RPS15	0.773999	0.378388
RPS6KB2	0.808638	0.376243
RTN2	0.800938	0.253947
RUVBL2	0.752996	0.426061
SCAMP2	0.757783	0.39897
SCYL1	0.796028	0.404095
SDF4	0.866539	0.472946
SEM1	0.786867	0.400059
SENP7	0.754382	0.293617
SERF2	0.814821	0.393222
SERINC1	0.758443	0.357608
SF3A2	0.760019	0.289373
SGTA	0.78379	0.345898
SH3BGRL3	0.788083	0.445155
SHARPIN	0.865237	0.477317
SHC1	0.807405	0.392434
SHKBP1	0.824501	0.366627
SIRT2	0.885359	0.463927
SLA2	0.798752	0.386154
SLC10A3	0.915758	0.505213
SLC35C2	0.813297	0.325428
SLC35E2B	0.758486	0.323055
SLC39A3	0.857135	0.347892
SLC44A2	0.849316	0.526812
SLC9A3R1	0.814929	0.36597
SNHG6	0.832458	0.585433
SNRPB	0.773466	0.353692
SNX17	0.87847	0.319555
SNX21	0.808513	0.321516
SP2	0.78126	0.447619
SPHK1	0.853815	0.381983
SPINT2	0.770074	0.394832
SPTB	0.778252	0.396306
SQSTM1	0.807723	0.420117
SRC	0.848172	0.50583
SRSF10	0.779193	0.283665
SSNA1	0.759752	0.290207
SSR4	0.797234	0.396062
SSX2IP	0.82772	0.331873
STAG2	0.865221	0.438395
STIM1	0.866765	0.438137
STK17A	0.758543	0.289044
STK40	0.851828	0.476751
STRN4	0.794562	0.389838
STUB1	0.779986	0.250814
STX1A	0.84222	0.458878
STXBP2	0.936602	0.400553
SUMO1	0.809547	0.397255
SUPT5H	0.80052	0.247497
SURF4	0.766722	0.423868
SZRD1	0.808423	0.285614
TAGLN2	0.863068	0.515039
TALDO1	0.87181	0.543499
TANGO2	0.836197	0.453181
TAPBP	0.758826	0.50434
TAX1BP1	0.860699	0.529307
TAX1BP3	0.809559	0.450169
TBC1D13	0.8505	0.45564
TBC1D15	0.771085	0.427744
TBC1D17	0.766528	0.377956
TBC1D20	0.822316	0.422132
TBC1D22A	0.862958	0.469224
TBC1D23	0.804017	0.379567
TBC1D25	0.891548	0.4389
TBC1D9B	0.814908	0.434419
TBXA2R	0.845074	0.408717
TCF25	0.75539	0.361976
TCTA	0.820675	0.340763
TGFB1I1	0.846018	0.455386
TIMM17B	0.775685	0.261595
TIMP1	0.825285	0.487424
TLN1	0.806637	0.515852
TMBIM1	0.759688	0.322651
TMEM104	0.845202	0.535096
TMEM127	0.849596	0.376946
TMEM129	0.763468	0.309152
TMEM175	0.762519	0.228235
TMEM185A	0.811445	0.450372
TMEM189	0.822336	0.509875
TMEM219	0.859288	0.520645
TMEM63A	0.825515	0.460823
TMUB2	0.784122	0.412693
TNFRSF14	0.807173	0.394491
TOLLIP	0.857453	0.404388
TPI1	0.775585	0.283989
TPST2	0.792981	0.490392
TRAF7	0.7558	0.317599
TRAPPC6B	0.762082	0.439209
TREML1	0.80223	0.506803
TSPAN14	0.770489	0.435351
TSPAN9	0.818424	0.507444
TSPOAP1.AS1	0.821864	0.471903
TSSC4	0.771825	0.337345
TUBA1B	0.800137	0.511196
TUBA8	0.827697	0.389443
TUBB4B	0.841149	0.491338
TWF2	0.874223	0.411032
U2AF2	0.816537	0.48161
UBA1	0.859529	0.428605
UBA7	0.800612	0.40582
UBB	0.76196	0.468426
UBE2J2	0.752846	0.273485
UBE2O	0.869308	0.423865
UBL4A	0.858081	0.342802
UBXN6	0.818057	0.386802
UNC13D	0.799152	0.333928
UNC45A	0.787982	0.411299
UQCRB	0.878169	0.495484
USP22	0.790711	0.30327
VAPA	0.801067	0.43647
VCP	0.784673	0.336192
VPS28	0.851339	0.434632
VPS37B	0.76568	0.340858
WAPL	0.771671	0.499277
WBP1L	0.824953	0.319821
WBP2	0.892803	0.564107
WDR13	0.916271	0.355097
WDR45	0.784696	0.361296
WIPI2	0.754163	0.32945
XRN1	0.812409	0.3819
YIF1B	0.888961	0.450845
YIPF3	0.832305	0.446863
YWHAZ	0.827099	0.415761
YWHAZP4	0.802817	0.414971
ZDHHC12	0.792207	0.453326
ZER1	0.901049	0.386886
ZFAND2B	0.837958	0.418703
ZNF148	0.808301	0.416076
ZNF33A	0.792181	0.442484
ZNF524	0.753226	0.307764
ZNF688	0.801487	0.391908
ZYX	0.798398	0.455061
